# Supplementary material for: Pathogenic variants reveal candidate genes for prostate cancer germline testing for men of African ancestry
Source: Nat Commun. 2025 Oct 2;16:8799. doi: 10.1038/s41467-025-63865-6 (PMC12491615; doi:10.1038/s41467-025-63865-6)
Supplement: Supplementary file 5 — Supplementary Data 1-10 [file 41467_2025_63865_MOESM5_ESM.xlsx]

## Sheet: Data1
			K=3 Ancestral Fractions				K=4 Ancestral Fractions
Sample	Population	Population Order	San	Asian_European	African_nonSan	Sample order	San	Asian_European	West African	South African	Sample order
NA06986	European (CEU)	1	1e-05	0.99998	1e-05	1	1e-05	0.99997	1e-05	1e-05	1
NA07019	European (CEU)	1	1e-05	0.99998	1e-05	2	1e-05	0.99997	1e-05	1e-05	2
NA07045	European (CEU)	1	1e-05	0.99998	1e-05	3	1e-05	0.99997	1e-05	1e-05	3
NA10842	European (CEU)	1	1e-05	0.99998	1e-05	4	1e-05	0.99997	1e-05	1e-05	4
NA10843	European (CEU)	1	1e-05	0.99998	1e-05	5	1e-05	0.99997	1e-05	1e-05	5
NA10851	European (CEU)	1	1e-05	0.99998	1e-05	6	1e-05	0.99997	1e-05	1e-05	6
NA10859	European (CEU)	1	1e-05	0.99998	1e-05	7	1e-05	0.99997	1e-05	1e-05	7
NA11839	European (CEU)	1	1e-05	0.99998	1e-05	8	1e-05	0.99997	1e-05	1e-05	8
NA11920	European (CEU)	1	1e-05	0.99998	1e-05	9	1e-05	0.99997	1e-05	1e-05	9
NA11932	European (CEU)	1	1e-05	0.99998	1e-05	10	1e-05	0.99997	1e-05	1e-05	10
NA12057	European (CEU)	1	1e-05	0.99998	1e-05	11	1e-05	0.99997	1e-05	1e-05	11
NA12234	European (CEU)	1	1e-05	0.99998	1e-05	12	1e-05	0.99997	1e-05	1e-05	12
NA12249	European (CEU)	1	1e-05	0.99998	1e-05	13	1e-05	0.99997	1e-05	1e-05	13
NA12273	European (CEU)	1	1e-05	0.99998	1e-05	14	1e-05	0.99997	1e-05	1e-05	14
NA12718	European (CEU)	1	1e-05	0.99998	1e-05	15	1e-05	0.99997	1e-05	1e-05	15
NA12814	European (CEU)	1	1e-05	0.99998	1e-05	16	1e-05	0.99997	1e-05	1e-05	16
NA12828	European (CEU)	1	1e-05	0.99998	1e-05	17	1e-05	0.99997	1e-05	1e-05	17
NA12875	European (CEU)	1	1e-05	0.99998	1e-05	18	1e-05	0.99997	1e-05	1e-05	18
NA12889	European (CEU)	1	1e-05	0.99998	1e-05	19	1e-05	0.99997	1e-05	1e-05	19
NA12890	European (CEU)	1	1e-05	0.99998	1e-05	20	1e-05	0.99997	1e-05	1e-05	20
NA18533	Asian (CHB)	2	1e-05	0.99998	1e-05	21	1e-05	0.99997	1e-05	1e-05	23
NA18536	Asian (CHB)	2	1e-05	0.99998	1e-05	22	1e-05	0.99997	1e-05	1e-05	24
NA18539	Asian (CHB)	2	1e-05	0.99998	1e-05	23	1e-05	0.99997	1e-05	1e-05	25
NA18549	Asian (CHB)	2	1e-05	0.99998	1e-05	24	1e-05	0.99997	1e-05	1e-05	26
NA18550	Asian (CHB)	2	1e-05	0.99998	1e-05	25	1e-05	0.99997	1e-05	1e-05	27
NA18557	Asian (CHB)	2	1e-05	0.99998	1e-05	26	1e-05	0.99997	1e-05	1e-05	28
NA18558	Asian (CHB)	2	1e-05	0.99998	1e-05	27	1e-05	0.99997	1e-05	1e-05	29
NA18561	Asian (CHB)	2	1e-05	0.99998	1e-05	28	1e-05	0.99997	1e-05	1e-05	30
NA18565	Asian (CHB)	2	1e-05	0.99998	1e-05	29	1e-05	0.99997	1e-05	1e-05	31
NA18595	Asian (CHB)	2	1e-05	0.99998	1e-05	30	1e-05	0.999963	1e-05	1.7e-05	22
NA18596	Asian (CHB)	2	1e-05	0.99998	1e-05	31	1e-05	0.99997	1e-05	1e-05	32
NA18619	Asian (CHB)	2	1e-05	0.99998	1e-05	32	1e-05	0.99997	1e-05	1e-05	33
NA18628	Asian (CHB)	2	1e-05	0.99998	1e-05	33	1e-05	0.99997	1e-05	1e-05	34
NA18634	Asian (CHB)	2	1e-05	0.99998	1e-05	34	1e-05	0.99997	1e-05	1e-05	35
NA18639	Asian (CHB)	2	1e-05	0.99998	1e-05	35	1e-05	0.99997	1e-05	1e-05	36
NA18641	Asian (CHB)	2	1e-05	0.99998	1e-05	36	1e-05	0.99997	1e-05	1e-05	37
NA18643	Asian (CHB)	2	1e-05	0.99998	1e-05	37	1e-05	0.99997	1e-05	1e-05	38
NA18647	Asian (CHB)	2	1e-05	0.99998	1e-05	38	1.3e-05	0.999967	1e-05	1e-05	21
NA18648	Asian (CHB)	2	1e-05	0.99998	1e-05	39	1e-05	0.99997	1e-05	1e-05	39
NA18748	Asian (CHB)	2	1e-05	0.99998	1e-05	40	1e-05	0.99997	1e-05	1e-05	40
NA18511	West African (YRI)	3	1e-05	0.015677	0.984313	41	1e-05	1e-05	0.99997	1e-05	44
NA19198	West African (YRI)	3	0.014925	1e-05	0.985065	42	1e-05	1e-05	0.99997	1e-05	51
NA18855	West African (YRI)	3	1e-05	0.014388	0.985602	43	1e-05	1e-05	0.99997	1e-05	46
NA19257	West African (YRI)	3	0.014388	1e-05	0.985602	44	1e-05	1e-05	0.99997	1e-05	55
HGDP00935	West African (YRI)	3	0.011265	0.003071	0.985663	45	1e-05	1e-05	0.883849	0.116131	60
NA19148	West African (YRI)	3	0.011884	1e-05	0.988106	46	1e-05	1e-05	0.99997	1e-05	50
HGDP00930	West African (YRI)	3	1e-05	0.01081	0.98918	47	1e-05	1e-05	0.99997	1e-05	41
NA19096	West African (YRI)	3	1e-05	0.008888	0.991102	48	1e-05	1e-05	0.99997	1e-05	48
NA18881	West African (YRI)	3	1e-05	0.008629	0.991361	49	1e-05	1e-05	0.99997	1e-05	47
NA19205	West African (YRI)	3	1e-05	0.008037	0.991953	50	1e-05	1e-05	0.99997	1e-05	53
NA18853	West African (YRI)	3	1e-05	0.007331	0.992659	51	1e-05	1e-05	0.99997	1e-05	45
NA19201	West African (YRI)	3	1e-05	0.006183	0.993807	52	1e-05	1e-05	0.99997	1e-05	52
NA19238	West African (YRI)	3	1e-05	0.006044	0.993946	53	0.026629	1e-05	0.973351	1e-05	59
HGDP00940	West African (YRI)	3	1e-05	1e-05	0.99998	54	1e-05	1e-05	0.99997	1e-05	42
NA18488	West African (YRI)	3	1e-05	1e-05	0.99998	55	1e-05	1e-05	0.99997	1e-05	43
NA18500	West African (YRI)	3	1e-05	1e-05	0.99998	56	0.019498	1e-05	0.980482	1e-05	58
NA18871	West African (YRI)	3	1e-05	1e-05	0.99998	57	0.016823	1e-05	0.983157	1e-05	57
NA19131	West African (YRI)	3	1e-05	1e-05	0.99998	58	1e-05	1e-05	0.99997	1e-05	49
NA19210	West African (YRI)	3	1e-05	1e-05	0.99998	59	1e-05	1e-05	0.999969	1e-05	56
NA19211	West African (YRI)	3	1e-05	1e-05	0.99998	60	1e-05	1e-05	0.99997	1e-05	54
NA19625	African American (ASW)	4	0.023706	0.383982	0.592312	61	0.030389	0.357013	0.612589	1e-05	80
NA20351	African American (ASW)	4	1e-05	0.360531	0.639459	62	0.029095	0.330431	0.640464	1e-05	78
NA19914	African American (ASW)	4	1e-05	0.337282	0.662708	63	1e-05	0.305418	0.612787	0.081784	79
NA20282	African American (ASW)	4	1e-05	0.309651	0.690339	64	0.024619	0.281369	0.694003	1e-05	76
NA19713	African American (ASW)	4	1e-05	0.29749	0.7025	65	0.025696	0.269213	0.70508	1e-05	75
NA20276	African American (ASW)	4	0.020202	0.231941	0.747858	66	1e-05	0.203613	0.64434	0.152038	77
NA19900	African American (ASW)	4	1e-05	0.21878	0.78121	67	0.016712	0.190764	0.792513	1e-05	73
NA20281	African American (ASW)	4	0.020549	0.192698	0.786754	68	0.027483	0.163857	0.80865	1e-05	72
NA19835	African American (ASW)	4	0.021936	0.190979	0.787085	69	1e-05	0.160513	0.839467	1e-05	67
NA19904	African American (ASW)	4	1e-05	0.206724	0.793266	70	1e-05	0.176617	0.823363	1e-05	69
NA19700	African American (ASW)	4	1e-05	0.202919	0.797071	71	1e-05	0.173189	0.826791	1e-05	68
NA19984	African American (ASW)	4	0.02477	0.167277	0.807954	72	1e-05	0.147632	0.852348	1e-05	64
NA20348	African American (ASW)	4	1e-05	0.185196	0.814794	73	0.024996	0.155459	0.819535	1e-05	70
NA19703	African American (ASW)	4	1e-05	0.17746	0.82253	74	1e-05	0.148973	0.851007	1e-05	65
NA19982	African American (ASW)	4	1e-05	0.167389	0.832601	75	1e-05	0.143499	0.856481	1e-05	63
NA20358	African American (ASW)	4	1e-05	0.164364	0.835626	76	0.023996	0.132709	0.843285	1e-05	66
NA20357	African American (ASW)	4	1e-05	0.142698	0.857292	77	0.027917	0.114458	0.857614	1e-05	62
NA20298	African American (ASW)	4	0.020287	0.109485	0.870229	78	1e-05	0.087602	0.729501	0.182887	74
NA19916	African American (ASW)	4	1e-05	0.122919	0.877071	79	0.036338	0.103545	0.860106	1e-05	61
NA20291	African American (ASW)	4	1e-05	0.046489	0.953501	80	1e-05	0.023168	0.818559	0.158262	71
PPCG0409	PPCG	5	1e-05	0.690284	0.309706	81	1e-05	0.690784	0.229565	0.079641	111
PPCG0017	PPCG	5	1e-05	0.594028	0.405962	82	1e-05	0.576204	0.423776	1e-05	110
PPCG0019	PPCG	5	1e-05	0.447017	0.552973	83	1e-05	0.428924	0.571056	1e-05	108
PPCG0021	PPCG	5	1e-05	0.382818	0.617172	84	1e-05	0.344217	0.655763	1e-05	107
PPCG0674	PPCG	5	1e-05	0.374229	0.625761	85	1e-05	0.335754	0.664226	1e-05	106
PPCG0248	PPCG	5	1e-05	0.370267	0.629723	86	1e-05	0.331508	0.668472	1e-05	105
PPCG0086	PPCG	5	1e-05	0.352007	0.647983	87	1e-05	0.317233	0.682747	1e-05	104
PPCG0024	PPCG	5	1e-05	0.349732	0.650258	88	1e-05	0.313979	0.686001	1e-05	103
PPCG0735	PPCG	5	1e-05	0.307628	0.692362	89	1e-05	0.270457	0.729523	1e-05	102
PPCG0570	PPCG	5	1e-05	0.301656	0.698334	90	1e-05	0.267522	0.732458	1e-05	101
PPCG0785	PPCG	5	1e-05	0.276144	0.723846	91	1e-05	0.235544	0.764436	1e-05	99
PPCG0696	PPCG	5	1e-05	0.275995	0.723995	92	1e-05	0.238862	0.761118	1e-05	100
PPCG0088	PPCG	5	1e-05	0.26075	0.73924	93	1e-05	0.220802	0.779178	1e-05	98
PPCG0750	PPCG	5	1e-05	0.255776	0.744214	94	1e-05	0.219628	0.780352	1e-05	97
PPCG0016	PPCG	5	1e-05	0.198863	0.801127	95	1e-05	0.165057	0.834923	1e-05	96
PPCG0756	PPCG	5	1e-05	0.197074	0.802916	96	1e-05	0.154149	0.845831	1e-05	95
PPCG0020	PPCG	5	1e-05	0.16655	0.83344	97	1e-05	0.129557	0.870423	1e-05	94
PPCG0775	PPCG	5	1e-05	0.153643	0.846347	98	1e-05	0.122212	0.877768	1e-05	93
PPCG0018	PPCG	5	1e-05	0.14539	0.8546	99	1e-05	0.112075	0.887905	1e-05	92
PPCG0233	PPCG	5	1e-05	0.143326	0.856664	100	1e-05	0.105156	0.894824	1e-05	91
PPCG0580	PPCG	5	1e-05	0.111305	0.888685	101	1e-05	0.078155	0.921825	1e-05	90
PPCG0025	PPCG	5	0.002493	0.102366	0.89514	102	1e-05	0.070292	0.929688	1e-05	88
PPCG0695	PPCG	5	1e-05	0.103568	0.896422	103	1e-05	0.070347	0.929633	1e-05	89
PPCG0023	PPCG	5	1e-05	0.102562	0.897428	104	1e-05	0.067773	0.932207	1e-05	87
PPCG0251	PPCG	5	1e-05	0.092644	0.907346	105	1e-05	0.058532	0.941448	1e-05	86
PPCG0022	PPCG	5	1e-05	0.091253	0.908737	106	1e-05	0.052777	0.947203	1e-05	85
PPCG0645	PPCG	5	1e-05	0.069495	0.930495	107	1e-05	0.024533	0.975447	1e-05	84
PPCG0218	PPCG	5	1e-05	0.019071	0.980919	108	1e-05	1e-05	0.99997	1e-05	82
PPCG0357	PPCG	5	1e-05	0.016227	0.983763	109	1e-05	1e-05	0.99997	1e-05	81
PPCG0093	PPCG	5	1e-05	0.015419	0.984571	110	1e-05	1e-05	0.462193	0.537787	109
PPCG0325	PPCG	5	1e-05	0.012161	0.987829	111	1e-05	1e-05	0.99997	1e-05	83
KAL0107-B	SAPCS	6	0.022504	0.631666	0.345829	112	1e-05	0.639887	1e-05	0.360093	297
SMU159-B	SAPCS	6	0.540046	0.068814	0.39114	113	0.494626	0.07011	1e-05	0.435254	147
KAL113-B	SAPCS	6	0.560755	1e-05	0.439235	114	0.512918	1e-05	1e-05	0.487062	146
UP2258-B	SAPCS	6	0.116436	0.390794	0.49277	115	0.08291	0.400485	1e-05	0.516595	239
UP2119-B	SAPCS	6	0.408764	0.058632	0.532605	116	0.3707	0.058624	1e-05	0.570666	148
UP2003-B	SAPCS	6	0.301972	0.157627	0.540401	117	0.262358	0.16037	1e-05	0.577262	153
PUH019-B	SAPCS	6	0.289134	0.121578	0.589288	118	0.257137	0.125068	1e-05	0.617785	156
UP2197-B	SAPCS	6	0.382395	0.024182	0.593423	119	0.324436	0.026435	1e-05	0.649119	150
SMU203-B	SAPCS	6	0.13206	0.265577	0.602363	120	0.110707	0.270073	1e-05	0.61921	224
SMU101-B	SAPCS	6	0.371786	0.000972	0.627241	121	0.325199	0.002104	1e-05	0.672686	149
SMU142-B	SAPCS	6	0.30231	0.070364	0.627326	122	0.281256	0.065153	0.218323	0.435268	114
KAL0101-B	SAPCS	6	0.340236	1e-05	0.659754	123	0.287852	1.6e-05	1e-05	0.712122	151
SMU079-B	SAPCS	6	0.316929	1e-05	0.683061	124	0.258262	1e-05	1e-05	0.741718	155
DSM042-B	SAPCS	6	0.308808	1e-05	0.691182	125	0.26573	1e-05	1e-05	0.73425	152
KAL0106-B	SAPCS	6	0.308536	1e-05	0.691454	126	0.259117	1e-05	1e-05	0.740863	154
UP2142-B	SAPCS	6	0.289023	0.014053	0.696924	127	0.244502	0.0165	1e-05	0.738988	159
SMU097-B	SAPCS	6	0.299772	1e-05	0.700218	128	0.248759	1e-05	1e-05	0.751221	158
SMU061-B	SAPCS	6	0.298822	1e-05	0.701168	129	0.252181	1e-05	1e-05	0.747799	157
UP2109-B	SAPCS	6	0.287281	1e-05	0.712709	130	0.241727	1e-05	1e-05	0.758253	160
SMU104-B	SAPCS	6	0.28474	1e-05	0.71525	131	0.238702	1e-05	1e-05	0.761278	161
SMU087-B	SAPCS	6	0.280216	1e-05	0.719774	132	0.224956	1e-05	1e-05	0.775024	163
SMU177-B	SAPCS	6	0.276673	1e-05	0.723317	133	0.208431	1e-05	1e-05	0.791549	169
SMU106-B	SAPCS	6	0.274321	1e-05	0.725669	134	0.225774	1e-05	1e-05	0.774206	162
N0007-B	SAPCS	6	0.272557	1e-05	0.727433	135	0.224076	1e-05	1e-05	0.775904	164
SMU039-B	SAPCS	6	0.271604	1e-05	0.728386	136	0.210827	1e-05	1e-05	0.789153	167
DSM026-B	SAPCS	6	0.269117	1e-05	0.730873	137	0.217844	1e-05	1e-05	0.782136	165
SMU076-B	SAPCS	6	0.267263	1e-05	0.732727	138	0.205987	1e-05	1e-05	0.793993	170
KAL0074-B	SAPCS	6	0.266798	1e-05	0.733192	139	0.208719	1e-05	1e-05	0.791261	168
KAL028-B	SAPCS	6	0.250225	0.014998	0.734777	140	0.197449	0.019079	1e-05	0.783462	174
KAL114-B	SAPCS	6	0.216264	0.048129	0.735606	141	0.163359	0.049761	1e-05	0.78687	179
SMU107-B	SAPCS	6	0.263623	1e-05	0.736367	142	0.202991	1e-05	1e-05	0.796989	173
UP2004-B	SAPCS	6	0.260447	1e-05	0.739543	143	0.205263	1e-05	1e-05	0.794717	171
SMU100-B	SAPCS	6	0.255489	0.0004	0.744111	144	0.215409	0.002927	1e-05	0.781654	166
SMU156-B	SAPCS	6	0.245982	1e-05	0.754008	145	0.204158	1e-05	1e-05	0.795822	172
DSM024-B	SAPCS	6	0.242884	1e-05	0.757106	146	0.196447	1e-05	1e-05	0.803533	176
PUH052-B	SAPCS	6	0.242166	1e-05	0.757824	147	0.193085	1e-05	1e-05	0.806895	177
N0061-B	SAPCS	6	0.240456	1e-05	0.759534	148	0.157324	1e-05	1e-05	0.842656	184
DSM044-B	SAPCS	6	0.235072	1e-05	0.764918	149	0.19707	1e-05	1e-05	0.80291	175
SMU196-B	SAPCS	6	0.230554	1e-05	0.769436	150	0.160618	1e-05	1e-05	0.839362	183
SMU141-B	SAPCS	6	0.229257	1e-05	0.770733	151	0.182896	6.9e-05	0.094057	0.722979	134
SMU098-B	SAPCS	6	0.228751	1e-05	0.771239	152	0.149962	1e-05	1e-05	0.850018	193
KAL047-B	SAPCS	6	0.228303	1e-05	0.771687	153	0.170921	0.001582	1e-05	0.827487	178
KAL0004-B	SAPCS	6	0.225836	1e-05	0.774154	154	0.162507	1e-05	1e-05	0.837473	180
UP2360-B	SAPCS	6	0.218627	0.003649	0.777725	155	0.15067	0.005803	1e-05	0.843517	192
SMU167-B	SAPCS	6	0.221636	1e-05	0.778354	156	0.153771	1e-05	1e-05	0.846209	187
KAL0022-B	SAPCS	6	0.220658	1e-05	0.779332	157	0.142062	1e-05	1e-05	0.857918	205
SMU030-B	SAPCS	6	0.220626	1e-05	0.779364	158	0.151634	1e-05	1e-05	0.848346	190
SMU094-B	SAPCS	6	0.219995	1e-05	0.779995	159	0.152177	1e-05	1e-05	0.847803	188
UP2117-B	SAPCS	6	0.21958	1e-05	0.78041	160	0.144281	1e-05	1e-05	0.855699	199
UP2267-B	SAPCS	6	0.218997	1e-05	0.780993	161	0.144748	1e-05	1e-05	0.855232	198
SMU200-B	SAPCS	6	0.218377	1e-05	0.781613	162	0.161592	1e-05	1e-05	0.838388	181
UP2050-B	SAPCS	6	0.217911	1e-05	0.782079	163	0.149961	1e-05	1e-05	0.850019	194
UP2035-B	SAPCS	6	0.217737	1e-05	0.782253	164	0.139276	1e-05	1e-05	0.860704	208
UP2133-B	SAPCS	6	0.21733	1e-05	0.78266	165	0.149882	1e-05	1e-05	0.850098	195
UP2159-B	SAPCS	6	0.214614	1e-05	0.785376	166	0.151412	1e-05	1e-05	0.848568	191
KAL026-B	SAPCS	6	0.21311	1e-05	0.78688	167	0.156026	1e-05	1e-05	0.843954	185
SMU161-B	SAPCS	6	0.21031	1e-05	0.78968	168	0.142594	0.000767	1e-05	0.856629	202
SMU217-B	SAPCS	6	0.208681	1e-05	0.791309	169	0.160816	1e-05	1e-05	0.839164	182
UP2380-B	SAPCS	6	0.208625	1e-05	0.791365	170	0.133228	1e-05	1e-05	0.866752	212
SMU050-B	SAPCS	6	0.20777	1e-05	0.79222	171	0.138407	1e-05	1e-05	0.861573	209
SMU019-B	SAPCS	6	0.20701	1e-05	0.79298	172	0.143646	1e-05	1e-05	0.856334	201
UP2048-B	SAPCS	6	0.206921	1e-05	0.793069	173	0.133758	1e-05	1e-05	0.866222	210
UP2372-B	SAPCS	6	0.20394	1e-05	0.79605	174	0.12675	1e-05	1e-05	0.87323	217
KAL0072-B	SAPCS	6	0.203148	1e-05	0.796842	175	0.144053	1e-05	1e-05	0.855927	200
DSM007-B	SAPCS	6	0.201624	1e-05	0.798366	176	0.14218	0.002011	1e-05	0.855799	204
KAL018-B	SAPCS	6	0.20122	1e-05	0.79877	177	0.155052	1e-05	1e-05	0.844928	186
KAL048-B	SAPCS	6	0.199821	1e-05	0.800169	178	0.142509	1e-05	1e-05	0.857471	203
DSM014-B	SAPCS	6	0.199431	1e-05	0.800559	179	0.144827	1e-05	1e-05	0.855153	197
UP2099-B	SAPCS	6	0.199258	1e-05	0.800732	180	0.129739	1e-05	1e-05	0.870241	214
UP2052-B	SAPCS	6	0.197067	1e-05	0.802923	181	0.133518	1e-05	1e-05	0.866462	211
SMU091-B	SAPCS	6	0.19595	1e-05	0.80404	182	0.12716	1e-05	1e-05	0.87282	216
DSM045-B	SAPCS	6	0.195278	1e-05	0.804712	183	0.141011	1e-05	1e-05	0.858969	206
KAL009-B	SAPCS	6	0.194862	1e-05	0.805128	184	0.147701	1e-05	1e-05	0.852279	196
PUH058-B	SAPCS	6	0.193093	1e-05	0.806897	185	0.132964	1e-05	1e-05	0.867016	213
SMU114-B	SAPCS	6	0.192858	1e-05	0.807132	186	0.140625	1e-05	1e-05	0.859355	207
N0081-B	SAPCS	6	0.192545	1e-05	0.807445	187	0.125878	0.001999	1e-05	0.872114	218
N0077-B	SAPCS	6	0.189326	1e-05	0.810664	188	0.111043	1e-05	1e-05	0.888937	223
SMU205-B	SAPCS	6	0.187327	1e-05	0.812663	189	0.151666	1e-05	1e-05	0.848314	189
SMU080-B	SAPCS	6	0.186204	1e-05	0.813786	190	0.114301	1e-05	1e-05	0.885679	221
UP2077-B	SAPCS	6	0.185478	1e-05	0.814512	191	0.127176	1e-05	1e-05	0.872804	215
SMU195-B	SAPCS	6	0.184767	1e-05	0.815223	192	0.103666	1e-05	1e-05	0.896314	227
KAL039-B	SAPCS	6	0.184461	1e-05	0.815529	193	0.125593	1e-05	1e-05	0.874387	219
KAL064-B	SAPCS	6	0.179501	1e-05	0.820489	194	0.124461	1e-05	1e-05	0.875519	220
UP2049-B	SAPCS	6	0.175633	1e-05	0.824357	195	0.101048	1e-05	1e-05	0.898932	228
UP2101-B	SAPCS	6	0.175204	1e-05	0.824786	196	0.109933	1e-05	1e-05	0.890047	225
SMU047-B	SAPCS	6	0.175025	1e-05	0.824965	197	0.11398	1e-05	1e-05	0.886	222
SMU237-B	SAPCS	6	0.173504	1e-05	0.826486	198	0.131463	1e-05	0.098597	0.76993	131
UP2264-B	SAPCS	6	0.160348	1e-05	0.839642	199	0.099914	1e-05	1e-05	0.900066	229
DSM013-B	SAPCS	6	0.157033	1e-05	0.842957	200	0.108381	1e-05	1e-05	0.891599	226
UP2330-B	SAPCS	6	0.155359	1e-05	0.844631	201	0.084084	0.000944	1e-05	0.914961	237
UP2039-B	SAPCS	6	0.150925	1e-05	0.849065	202	0.098716	1e-05	1e-05	0.901264	230
N0053-B	SAPCS	6	0.150282	1e-05	0.849708	203	0.082665	1e-05	1e-05	0.917315	240
KAL0078-B	SAPCS	6	0.15019	1e-05	0.8498	204	0.092451	1e-05	1e-05	0.907529	234
UP2396-B	SAPCS	6	0.149922	1e-05	0.850068	205	0.09826	1e-05	1e-05	0.90172	231
KAL0091-B	SAPCS	6	0.149496	1e-05	0.850494	206	0.086458	1e-05	1e-05	0.913522	236
UP2213-B	SAPCS	6	0.148767	1e-05	0.851223	207	0.092709	1e-05	1e-05	0.907271	233
SMU241-B	SAPCS	6	0.148605	1e-05	0.851385	208	0.078203	1e-05	1e-05	0.921777	243
N0015-B	SAPCS	6	0.147142	1e-05	0.852848	209	0.087657	1e-05	1e-05	0.912323	235
SMU062-B	SAPCS	6	0.147026	1e-05	0.852964	210	0.093966	1e-05	1e-05	0.906014	232
N0056-B	SAPCS	6	0.141567	1e-05	0.858423	211	0.08294	1e-05	1e-05	0.91704	238
KAL0043-B	SAPCS	6	0.140717	1e-05	0.859273	212	0.079202	1e-05	1e-05	0.920778	241
SMU027-B	SAPCS	6	0.135316	1e-05	0.864674	213	0.098113	1e-05	0.129864	0.772013	128
SMU248-B	SAPCS	6	0.13363	1e-05	0.86636	214	0.080014	1e-05	0.020542	0.899434	142
N0001-B	SAPCS	6	0.132776	1e-05	0.867214	215	0.078361	1e-05	1e-05	0.921619	242
N0067-B	SAPCS	6	0.132273	1e-05	0.867717	216	0.070118	1e-05	1e-05	0.929862	246
SMU064-B	SAPCS	6	0.131873	1e-05	0.868117	217	0.074651	1e-05	1e-05	0.925329	245
UP2351-B	SAPCS	6	0.127368	1e-05	0.872622	218	0.075809	1e-05	1e-05	0.924171	244
SMU271-B	SAPCS	6	0.12558	1e-05	0.87441	219	0.061298	0.00172	1e-05	0.936972	250
SMU147-B	SAPCS	6	0.125219	1e-05	0.874771	220	0.049178	1.4e-05	1e-05	0.950798	255
SMU201-B	SAPCS	6	0.125122	1e-05	0.874868	221	0.059628	1e-05	1e-05	0.940352	252
DSM015-B	SAPCS	6	0.124554	1e-05	0.875436	222	0.065339	1e-05	1e-05	0.934641	248
UP2100-B	SAPCS	6	0.121831	1e-05	0.878159	223	0.066241	1e-05	1e-05	0.933739	247
SMU202-B	SAPCS	6	0.121813	1e-05	0.878177	224	0.075849	1e-05	0.136559	0.787582	126
UP2103-B	SAPCS	6	0.121701	1e-05	0.878289	225	0.061574	1e-05	1e-05	0.938406	249
TAF007-B	SAPCS	6	0.113521	0.006974	0.879505	226	0.065298	0.00821	0.087379	0.839112	135
KAL0013-B	SAPCS	6	0.117093	1e-05	0.882897	227	0.061158	1e-05	1e-05	0.938822	251
SMU089-B	SAPCS	6	0.111181	1e-05	0.888809	228	0.047526	1e-05	1e-05	0.952454	256
SMU132-B	SAPCS	6	0.096753	0.012411	0.890835	229	0.057932	0.008987	0.213151	0.71993	115
UP2370-B	SAPCS	6	0.10639	1e-05	0.8936	230	0.056676	1e-05	1e-05	0.943304	253
SMU157-B	SAPCS	6	0.098787	1e-05	0.901203	231	0.055672	1e-05	1e-05	0.944308	254
KAL053-B	SAPCS	6	0.098255	1e-05	0.901735	232	0.04676	0.00242	1e-05	0.95081	257
KAL008-B	SAPCS	6	0.09255	1e-05	0.90744	233	0.038201	1e-05	1e-05	0.961779	259
UP2113-B	SAPCS	6	0.091564	1e-05	0.908426	234	0.030507	1e-05	1e-05	0.969473	260
KAL060-B	SAPCS	6	0.088339	1e-05	0.911651	235	0.021477	1e-05	1e-05	0.978503	265
UP2092-B	SAPCS	6	0.083214	1e-05	0.916776	236	0.039262	1e-05	1e-05	0.960718	258
SMU243-B	SAPCS	6	0.081826	1e-05	0.918164	237	0.022955	1e-05	1e-05	0.977025	263
KAL061-B	SAPCS	6	0.081154	1e-05	0.918836	238	0.027607	1e-05	1e-05	0.972373	261
SMU111-B	SAPCS	6	0.080758	1e-05	0.919232	239	0.023982	1.6e-05	1e-05	0.975992	262
N0078-B	SAPCS	6	0.073273	1e-05	0.926717	240	0.022496	1e-05	1e-05	0.977484	264
SMU210-B	SAPCS	6	0.07308	1e-05	0.92691	241	0.013041	1e-05	1e-05	0.986939	266
SMU029-B	SAPCS	6	0.071994	1e-05	0.927996	242	0.011314	1e-05	1e-05	0.988666	267
N0084-B	SAPCS	6	0.067006	1e-05	0.932984	243	0.017441	1e-05	0.050723	0.931826	140
TSH022-B	SAPCS	6	0.066918	1e-05	0.933072	244	3.5e-05	1e-05	0.017785	0.98217	143
N0010-B	SAPCS	6	0.063213	1e-05	0.936777	245	0.003092	1e-05	1e-05	0.996888	268
TSH033-B	SAPCS	6	0.045431	0.007036	0.947533	246	1e-05	0.0061	0.201009	0.79288	119
KAL070-B	SAPCS	6	0.052281	1e-05	0.947709	247	1e-05	1e-05	1e-05	0.99997	272
DOD008-B	SAPCS	6	0.014596	0.032467	0.952937	248	1e-05	0.028183	0.211456	0.760351	116
UP2115-B	SAPCS	6	0.046535	1e-05	0.953455	249	0.00183	1e-05	0.01341	0.98475	144
TSH019-B	SAPCS	6	0.037243	0.008094	0.954663	250	1e-05	0.011656	1e-05	0.988324	295
DOD041-B	SAPCS	6	0.03518	0.009242	0.955577	251	1e-05	0.006148	0.17508	0.818762	120
SMU109-B	SAPCS	6	0.043286	1e-05	0.956704	252	1e-05	1e-05	1e-05	0.99997	279
N0085-B	SAPCS	6	0.042001	1e-05	0.957989	253	1e-05	1e-05	1e-05	0.99997	275
DSM039-B	SAPCS	6	0.040178	1e-05	0.959812	254	1e-05	1e-05	0.136743	0.863237	125
TSH031-B	SAPCS	6	0.039666	1e-05	0.960324	255	1e-05	1e-05	1e-05	0.99997	288
UP2116-B	SAPCS	6	0.035977	1e-05	0.964013	256	1e-05	1e-05	1e-05	0.99997	291
KAL062-B	SAPCS	6	0.035575	1e-05	0.964415	257	1e-05	1e-05	0.239465	0.760515	113
TSH005-B	SAPCS	6	0.033477	1e-05	0.966513	258	1e-05	1e-05	1e-05	0.99997	285
DOD037-B	SAPCS	6	0.031906	1e-05	0.968084	259	1e-05	0.000259	1e-05	0.999721	294
SMU041-B	SAPCS	6	0.029659	0.001156	0.969186	260	1e-05	1e-05	0.169643	0.830337	121
SMU250-B	SAPCS	6	0.030251	1e-05	0.969739	261	1e-05	1e-05	1e-05	0.99997	282
DSM068-B	SAPCS	6	0.030183	1e-05	0.969807	262	1e-05	1e-05	1e-05	0.99997	270
UP2317-B	SAPCS	6	0.029847	1e-05	0.970143	263	1e-05	1e-05	1e-05	0.99997	293
TSH001-B	SAPCS	6	0.026326	1e-05	0.973664	264	1e-05	1e-05	1e-05	0.99997	283
SMU083-B	SAPCS	6	0.025498	1e-05	0.974492	265	1e-05	1e-05	1e-05	0.99997	278
TSH012-B	SAPCS	6	0.024847	1e-05	0.975143	266	1e-05	1e-05	0.096817	0.903163	133
SMU183-B	SAPCS	6	0.023095	1e-05	0.976895	267	1e-05	1e-05	1e-05	0.99997	281
TSH026-B	SAPCS	6	0.013213	0.009367	0.97742	268	1e-05	0.011818	1e-05	0.988162	296
TSH020-B	SAPCS	6	0.021914	1e-05	0.978076	269	1e-05	1e-05	0.135189	0.864791	127
KAL0054-B	SAPCS	6	0.021789	1e-05	0.978201	270	1e-05	1e-05	1e-05	0.99997	271
TAF010-B	SAPCS	6	0.021756	1e-05	0.978234	271	1e-05	1e-05	0.129141	0.870839	129
DSM049-B	SAPCS	6	0.021174	1e-05	0.978816	272	1e-05	1e-05	1e-05	0.99997	269
N0048-B	SAPCS	6	0.020095	0.000739	0.979166	273	1e-05	0.002266	0.078123	0.919601	137
UP2187-B	SAPCS	6	0.020154	1e-05	0.979836	274	1e-05	1e-05	1e-05	0.99997	292
N0002-B	SAPCS	6	0.019451	1e-05	0.980539	275	1e-05	1e-05	1e-05	0.99997	273
SMU170-B	SAPCS	6	0.019285	1e-05	0.980705	276	1e-05	1e-05	0.008778	0.991202	145
TSH027-B	SAPCS	6	0.015046	1e-05	0.984944	277	1e-05	1e-05	1e-05	0.99997	287
TSH003-B	SAPCS	6	0.01458	1e-05	0.98541	278	1e-05	1e-05	1e-05	0.99997	284
TSH029-B	SAPCS	6	0.014492	1e-05	0.985498	279	1e-05	1e-05	0.083989	0.915991	136
N0088-B	SAPCS	6	0.013991	1e-05	0.985999	280	1e-05	1e-05	1e-05	0.99997	276
DSM021-B	SAPCS	6	0.009466	1e-05	0.990524	281	1e-05	1e-05	0.051581	0.948399	139
DOD040-B	SAPCS	6	0.008253	0.000955	0.990793	282	1e-05	1e-05	0.204492	0.795488	117
SMU068-B	SAPCS	6	0.005083	0.000333	0.994585	283	1e-05	1e-05	0.146533	0.853447	123
SMU118-B	SAPCS	6	0.003838	1e-05	0.996152	284	1e-05	1e-05	1e-05	0.99997	280
TSH008-B	SAPCS	6	0.003302	1e-05	0.996688	285	1e-05	1e-05	0.102465	0.897515	130
TSH024-B	SAPCS	6	0.003262	1e-05	0.996728	286	1e-05	1e-05	1e-05	0.99997	286
TSH030-B	SAPCS	6	1e-05	0.000886	0.999104	287	1e-05	1e-05	0.203969	0.796011	118
UP2089-B	SAPCS	6	0.000216	1e-05	0.999774	288	1e-05	1e-05	1e-05	0.99997	289
DOD039-B	SAPCS	6	1e-05	1e-05	0.99998	289	1e-05	1e-05	0.159094	0.840886	122
KAL006-B	SAPCS	6	1e-05	1e-05	0.99998	290	1e-05	1e-05	0.613757	0.386223	112
N0059-B	SAPCS	6	1e-05	1e-05	0.99998	291	1e-05	1e-05	1e-05	0.99997	274
N0073-B	SAPCS	6	1e-05	1e-05	0.99998	292	1e-05	1e-05	0.097583	0.902397	132
SMU032-B	SAPCS	6	1e-05	1e-05	0.99998	293	1e-05	1e-05	1e-05	0.99997	277
SMU214-B	SAPCS	6	1e-05	1e-05	0.99998	294	1e-05	1e-05	0.05206	0.94792	138
TAF008-B	SAPCS	6	1e-05	1e-05	0.99998	295	1e-05	1e-05	0.041076	0.958904	141
TSH021-B	SAPCS	6	1e-05	1e-05	0.99998	296	1e-05	1e-05	0.13857	0.86141	124
UP2093-B	SAPCS	6	1e-05	1e-05	0.99998	297	1e-05	1e-05	1e-05	0.99997	290
KB2	San (KSGP)	7	0.999977	1.3e-05	1e-05	298	0.99997	1e-05	1e-05	1e-05	300
KB5	San (KSGP)	7	0.99998	1e-05	1e-05	299	0.99997	1e-05	1e-05	1e-05	301
MD10	San (KSGP)	7	0.960625	0.039365	1e-05	300	0.960817	0.039163	1e-05	1e-05	315
MD11	San (KSGP)	7	0.95168	0.04831	1e-05	301	0.899039	0.018881	0.08207	1e-05	299
MD13	San (KSGP)	7	0.991366	0.008624	1e-05	302	0.986877	0.013103	1e-05	1e-05	314
MN2	San (KSGP)	7	0.959877	0.040113	1e-05	303	0.956251	0.043729	1e-05	1e-05	316
MN3	San (KSGP)	7	0.99998	1e-05	1e-05	304	0.99997	1e-05	1e-05	1e-05	302
MN10	San (KSGP)	7	0.99998	1e-05	1e-05	305	0.99997	1e-05	1e-05	1e-05	303
MN13	San (KSGP)	7	0.99998	1e-05	1e-05	306	0.999961	1e-05	1e-05	1.9e-05	313
MN14	San (KSGP)	7	0.99998	1e-05	1e-05	307	0.99997	1e-05	1e-05	1e-05	304
MN15	San (KSGP)	7	0.99998	1e-05	1e-05	308	0.99997	1e-05	1e-05	1e-05	305
MN17	San (KSGP)	7	0.99998	1e-05	1e-05	309	0.99997	1e-05	1e-05	1e-05	306
MN18	San (KSGP)	7	0.99998	1e-05	1e-05	310	0.99997	1e-05	1e-05	1e-05	307
MN20	San (KSGP)	7	0.99998	1e-05	1e-05	311	0.99997	1e-05	1e-05	1e-05	308
MN24	San (KSGP)	7	0.99998	1e-05	1e-05	312	0.99997	1e-05	1e-05	1e-05	309
MN27	San (KSGP)	7	0.999979	1.1e-05	1e-05	313	0.999968	1e-05	1e-05	1.2e-05	312
MN30	San (KSGP)	7	0.99998	1e-05	1e-05	314	0.99997	1e-05	1e-05	1e-05	310
MN36	San (KSGP)	7	0.99998	1e-05	1e-05	315	0.99997	1e-05	1e-05	1e-05	311
MD3	San (KSGP)	7	0.871014	0.006474	0.122512	316	0.842816	1e-05	0.157164	1e-05	298
MD12	San (KSGP)	7	0.822098	0.031594	0.146308	317	0.814806	0.026885	1e-05	0.158298	317
NA19314	East Africa (LWK)	8	0.013297	0.078696	0.908007	318	1e-05	0.061568	0.667498	0.270924	329
NA19027	East Africa (LWK)	8	0.016528	0.074459	0.909014	319	0.023622	0.046495	0.929873	1e-05	319
NA19323	East Africa (LWK)	8	0.015036	0.075283	0.909682	320	0.023466	0.048493	0.92803	1e-05	320
NA19042	East Africa (LWK)	8	0.011883	0.070967	0.91715	321	0.019416	0.044879	0.935695	1e-05	318
NA19338	East Africa (LWK)	8	0.020481	0.053635	0.925884	322	1e-05	0.037223	0.585981	0.376786	336
NA19475	East Africa (LWK)	8	0.010717	0.061906	0.927377	323	0.013728	0.040785	0.807769	0.137718	323
NA19374	East Africa (LWK)	8	0.017886	0.048258	0.933856	324	0.027751	0.027255	0.822448	0.122546	322
NA19395	East Africa (LWK)	8	0.016445	0.049203	0.934352	325	1e-05	0.031196	0.74872	0.220074	324
NA19346	East Africa (LWK)	8	0.024011	0.041522	0.934466	326	1e-05	0.022415	0.718673	0.258902	325
NA19437	East Africa (LWK)	8	0.014141	0.051197	0.934662	327	1e-05	0.035124	0.649387	0.315478	332
NA19041	East Africa (LWK)	8	0.014197	0.049973	0.93583	328	1e-05	0.03457	0.657316	0.308105	331
NA19035	East Africa (LWK)	8	0.018149	0.04463	0.937221	329	1e-05	0.024072	0.659991	0.315927	330
NA19443	East Africa (LWK)	8	0.019581	0.042108	0.938312	330	1e-05	0.031361	0.57874	0.389889	337
NA19378	East Africa (LWK)	8	0.012178	0.04572	0.942102	331	0.013642	0.026822	0.853403	0.106133	321
NA19351	East Africa (LWK)	8	0.015469	0.038026	0.946505	332	1e-05	0.023415	0.634017	0.342558	334
NA19317	East Africa (LWK)	8	0.019271	0.033913	0.946815	333	1e-05	0.017967	0.621794	0.360229	335
NA19026	East Africa (LWK)	8	0.009413	0.042778	0.947808	334	1e-05	0.027353	0.695558	0.277079	327
NA19376	East Africa (LWK)	8	0.021086	0.029758	0.949156	335	1e-05	0.010217	0.705419	0.284354	326
NA19024	East Africa (LWK)	8	0.008858	0.039698	0.951444	336	1e-05	0.024665	0.640348	0.334977	333
NA19446	East Africa (LWK)	8	0.011835	0.031728	0.956437	337	1e-05	0.011564	0.672028	0.316397	328

## Sheet: Data2
chrom	position	ref	alt	ID	number of alleles		MAF	MAF	gene	CGI3	amino acid position	wildaa	mutantaa
1	11802941	C	G	rs786204007	1	PPCG	0.00230415	0.00230415	MTHFR	missense variant	59	W	S
1	17267938	C	T	rs139876092	12	SAPCS	0.0276498	0.0276498	PADI3	missense variant	210	R	W
1	17280704	C	T	rs140482516	3	SAPCS	0.00691244	0.00691244	PADI3	missense variant	557	R	W
1	46250063	C	T	rs530382665	1	PPCG	0.00230415	0.00230415	RAD54L	missense variant	52	R	W
1	46260594	C	T	rs149141765	1	SAPCS	0.00230415	0.00230415	RAD54L	missense variant	64	R	W
1	53210354	C	T	rs74315298	1	SAPCS	0.00230415	0.00230415	CPT2	missense variant	227	P	L
1	55058570	C	T	rs761767572	2	SAPCS	0.00460829	0.00460829	PCSK9	missense variant	476	R	C
1	63402348	G	A	rs199682486	1	SAPCS	0.00230415	0.00230415	ALG6	intron variant	NA	NA	NA
1	94047046	C	T	rs58331765	1	PPCG	0.00230415	0.00230415	ABCA4	missense variant	931	V	M
1	94098928	G	A	rs61750200	1	PPCG	0.00230415	0.00230415	ABCA4	missense variant	212	R	C
1	147287651	G	A	novel	1	SAPCS	0.00230415	0.00230415	CHD1L	stop gained	746	W	X
1	150796855	G	A	rs375958814	1	SAPCS	0.00230415	0.00230415	CTSK	missense variant	312	R	G
1	151018650	G	A	rs773618224	1	SAPCS	0.00230415	0.00230415	PRUNE1	missense variant	106	D	N
1	152304939	G	C	rs149484917	1	PPCG	0.00230415	0.00230415	FLG	stop gained	3316	S	X
1	155236277	G	A	rs121908309	1	PPCG	0.00230415	0.00230415	GBA1	stop gained	398	R	X
1	167824528	G	A	rs146725782	1	SAPCS	0.00230415	0.00230415	ADCY10	missense variant	1334	R	X
1	197121974	G	A	rs140602858	1	SAPCS	0.00230415	0.00230415	ASPM	stop gained	1271	R	X
1	204162135	G	A	rs397514690	1	SAPCS	0.00230415	0.00230415	REN	stop gained	43	R	X
1	228157975	C	A	rs1330596542	1	PPCG	0.00230415	0.00230415	GJC2	missense variant	73	P	T
1	236863553	C	T	rs138695265	1	SAPCS	0.00230415	0.00230415	MTR	stop gained	802	R	X
2	10771871	T	C	rs150980575	2	SAPCS/PPCG	0.00460829	0.00460829	ATP6V1C2	missense variant	168	I	T
2	27607917	C	T	rs1672442859	1	SAPCS	0.00230415	0.00230415	ZNF512	stop gained	337	R	X
2	31531371	C	T	rs121434247	1	SAPCS	0.00230415	0.00230415	SRD5A2	missense variant	183	G	S
2	55181606	C	T	rs144133542	2	SAPCS	0.00460829	0.00460829	CLHC1	missense variant	260	R	Q
2	110164519	C	A	rs150520157	10	SAPCS	0.0230415	0.0230415	NPHP1	splice donor	NA	NA	NA
2	140850147	G	A	rs1692413234	1	SAPCS	0.00230415	0.00230415	LRP1B	stop gained	1632	R	X
2	165770217	G	A	rs137853086	2	SAPCS	0.00460829	0.00460829	GALNT3	stop gained	162	R	X
2	169236027	C	T	rs111733491	1	SAPCS	0.00230415	0.00230415	LRP2	missense variant	1578	R	H
2	173266670	A	T	novel	2	SAPCS	0.00460829	0.00460829	MAP3K20	stop gained	775	K	X
2	174750143	C	G	rs137852803	2	SAPCS	0.00460829	0.00460829	CHRNA1	missense variant	269	V	F
2	185789157	T	A	rs917150461	6	SAPCS	0.0138249	0.0138249	FSIP2	stop gained	674	L	X
2	211383652	G	A	rs751834116	1	PPCG	0.00230415	0.00230415	ERBB4	missense variant	1297	P	L
2	215410009	T	C	rs1575645442	2	SAPCS	0.00460829	0.00460829	FN1	missense variant	683	S	G
2	219484202	C	T	rs368710118	3	SAPCS	0.00691244	0.00691244	SPEG	stop gained	2247	Q	X
2	232524355	G	T	rs554826646	1	SAPCS	0.00230415	0.00230415	PRSS56	missense variant	468	R	L
2	237493529	C	T	rs119473031	3	SAPCS	0.00691244	0.00691244	MLPH	missense variant	35	R	W
2	240869339	C	A	rs796052061	1	SAPCS	0.00230415	0.00230415	AGXT	missense variant	112	A	D
2	240869357	G	A	rs138025751	1	SAPCS	0.00230415	0.00230415	AGXT	missense variant	118	R	H
3	3153992	G	A	rs1244958857	1	SAPCS	0.00230415	0.00230415	CRBN	stop gained	R307X	R	X
3	8994470	G	A	rs1033693138	1	SAPCS	0.00230415	0.00230415	SRGAP3	missense variant	761	R	C
3	10047980	C	T	rs755992976	1	SAPCS	0.00230415	0.00230415	FANCD2	stop gained	Q448X	Q	X
3	15642041	G	A	rs367902696	1	SAPCS	0.00230415	0.00230415	BTD	missense variant	128	R	H
3	52322488	C	T	rs199910432	1	PPCG	0.00230415	0.00230415	DNAH1	stop gained	16	Q	X
3	121994185	G	A	rs920852517	1	PPCG	0.00230415	0.00230415	ILDR1	stop gained	259	R	X
3	132659715	C	A	rs151048899	5	SAPCS	0.0115207	0.0115207	ACAD11	stop gained	13	E	X
3	180650140	C	T	rs577069249	3	SAPCS/PPCG	0.00691244	0.00691244	CCDC39	Intron variant	NA	NA	NA
3	186786047	C	A	rs1721680865	1	SAPCS	0.00230415	0.00230415	EIF4A2	stop gained	171	Y	X
4	5748181	C	T	rs1729654379	1	SAPCS	0.00230415	0.00230415	EVC	stop gained	325	Q	X
4	6301306	C	G	rs28937892	1	PPCG	0.00230415	0.00230415	WFS1	missense variant	504	P	L
4	17490691	G	C	rs112242659	1	SAPCS	0.00230415	0.00230415	QDPR	missense variant	200	S	R
4	17509273	G	A	novel	1	SAPCS	0.00230415	0.00230415	QDPR	stop gained	66	Q	X
4	56011905	C	T	rs186530606	1	SAPCS	0.00230415	0.00230415	CEP135	stop gained	908	R	X
4	57005673	A	G	novel	1	SAPCS	0.00230415	0.00230415	POLR2B	missense variant	391	K	E
4	118797786	C	T	rs148676365	1	SAPCS	0.00230415	0.00230415	SEC24D	missense variant	313	R	H
4	169602007	C	T	rs1049502301	1	PPCG	0.00230415	0.00230415	NEK1	splice donor	NA	NA	NA
5	13814663	G	C	novel	1	SAPCS	0.00230415	0.00230415	DNAH5	stop gained	2391	S	X
5	31424453	C	T	novel	1	PPCG	0.00230415	0.00230415	DROSHA	stop gained	1078	W	X
5	37183700	C	A	rs774492992	1	PPCG	0.00230415	0.00230415	CPLANE1	splice donor	NA	NA	NA
5	79055859	T	C	rs121908331	1	SAPCS	0.00230415	0.00230415	DMGDH	missense variant	109	H	R
6	38860589	G	T	novel	2	SAPCS	0.00460829	0.00460829	DNAH8	stop gained	2031	G	X
6	39879377	C	A	rs150676991	1	PPCG	0.00230415	0.00230415	DAAM2	missense variant	582	P	H
6	42055587	C	T	novel	1	PPCG	0.00230415	0.00230415	TAF8	stop gained	87	Q	X
6	49431831	C	A	rs121918252	1	PPCG	0.00230415	0.00230415	MMUT	missense variant	717	G	V
6	52048558	G	A	rs398124478	1	SAPCS	0.00230415	0.00230415	PKHD1	stop gained	781	R	X
6	64813377	C	A	rs373441420	2	SAPCS	0.00460829	0.00460829	EYS	splice donor	NA	NA	NA
6	117310147	A	T	rs2128548191	1	SAPCS	0.00230415	0.00230415	ROS1	missense variant	2123	L	H
6	137203497	A	G	rs369389737	1	PPCG	0.00230415	0.00230415	IFNGR1	splice donor	NA	NA	NA
6	160589686	G	A	rs2115042840	1	SAPCS	0.00230415	0.00230415	LPA	stop gained	1272	Q	X
6	160650438	G	A	rs121912503	1	SAPCS	0.00230415	0.00230415	LPA	stop gained	37	R	X
6	166948619	G	A	rs750669368	1	PPCG	0.00230415	0.00230415	RNASET2	stop gained	52	Q	X
7	5721061	T	A	rs148642312	2	SAPCS	0.00460829	0.00460829	RNF216	missense variant	532	Y	F
7	21615270	C	T	rs1447609804	1	SAPCS	0.00230415	0.00230415	DNAH11	stop gained	1337	R	X
7	44065297	C	T	rs10250779	3	SAPCS/PPCG	0.00691244	0.00691244	PGAM2	stop gained	78	W	L
7	44065456	C	T	novel	3	SAPCS	0.00691244	0.00691244	PGAM2	stop gained	25	W	X
7	55191740	C	T	rs371228501	1	SAPCS	0.00230415	0.00230415	EGFR	missense variant	831	R	C
7	80666491	T	A	rs868695492	1	SAPCS	0.00230415	0.00230415	CD36	splice donor	NA	NA	NA
7	100204096	C	T	rs764841861	1	PPCG	0.00230415	0.00230415	STAG3	stop gained	926	R	X
7	100892545	G	A	rs1399936353	1	PPCG	0.00230415	0.00230415	ACHE	stop gained	448	R	X
7	117592292	C	T	rs121908760	1	SAPCS	0.00230415	0.00230415	CFTR	stop gained	709	R	X
7	117606754	G	A	rs75096551	1	SAPCS	0.00230415	0.00230415	CFTR	splice donor	NA	NA	NA
7	143351593	G	A	rs771721648	1	SAPCS	0.00230415	0.00230415	CLCN1	splice donor	NA	NA	NA
8	16175186	C	G	novel	1	SAPCS	0.00230415	0.00230415	MSR1	splice donor	NA	NA	NA
8	68022072	A	C	novel	1	SAPCS	0.00230415	0.00230415	PREX2	missense variant	125	N	H
8	74364135	G	A	rs375431837	1	PPCG	0.00230415	0.00230415	GDAP1	missense variant	282	R	H
8	96160524	C	T	rs397514725	1	SAPCS	0.00230415	0.00230415	GDF6	missense variant	57	D	N
8	127740711	C	T	rs2130105792	1	SAPCS	0.00230415	0.00230415	MYC	missense variant	373	T	I
8	138152374	G	A	rs754073531	1	SAPCS	0.00230415	0.00230415	FAM135B	stop gained	701	R	X
8	142741802	C	T	rs587776602	1	PPCG	0.00230415	0.00230415	SLURP1	splice donor	NA	NA	NA
8	142912718	G	A	rs1056722915	1	PPCG	0.00230415	0.00230415	CYP11B2	stop gained	404	Q	X
8	144513139	C	T	rs398124117	1	SAPCS	0.00230415	0.00230415	RECQL4	splice donor	NA	NA	NA
9	5072609	C	A	rs149705816	1	SAPCS	0.00230415	0.00230415	JAK2	missense variant	587	H	N
9	13168520	G	A	rs755276577	1	PPCG	0.00230415	0.00230415	MPDZ	stop gained	1034	R	X
9	33001566	C	A	rs146487634	4	SAPCS/PPCG	0.00921659	0.00921659	APTX	splice donor	NA	NA	NA
9	34647858	C	T	rs111033690	2	SAPCS	0.00460829	0.00460829	GALT	missense variant	135	S	W
9	77228194	G	T	rs1823630110	1	PPCG	0.00230415	0.00230415	VPS13A	stop gained	509	E	X
9	121050192	G	A	rs121909587	1	SAPCS	0.00230415	0.00230415	C5	stop gained	19	Q	X
10	12097688	C	T	rs201369986	1	PPCG	0.00230415	0.00230415	DHTKD1	stop gained	455	R	X
10	18150884	C	A	rs779840568	1	SAPCS	0.00230415	0.00230415	CACNB2	stop gained	41	S	X
10	43119548	G	A	rs79658334	1	SAPCS	0.00230415	0.00230415	RET	missense variant	804	V	M
10	84194816	G	A	rs547198427	1	SAPCS	0.00230415	0.00230415	CDHR1	splice donor	NA	NA	NA
10	95653289	C	T	rs556267618	1	SAPCS	0.00230415	0.00230415	ALDH18A1	splice donor	NA	NA	NA
10	102232043	C	G	rs104894175	1	PPCG	0.00230415	0.00230415	PITX3	missense variant	13	S	T
10	102377031	G	A	rs2060541274	1	SAPCS	0.00230415	0.00230415	GBF1	missense variant	1461	R	Q
11	5227100	T	C	rs34598529	1	PPCG	0.00230415	0.00230415	HBB	upstream variant	NA	NA	NA
11	6217887	G	A	novel	1	PPCG	0.00230415	0.00230415	FHIP1B	stop gained	581	R	X
11	14880724	G	A	rs782803589	1	PPCG	0.00230415	0.00230415	CYP2R1	stop gained	138	R	X
11	14885847	A	G	rs61495246	1	SAPCS	0.00230415	0.00230415	CYP2R1	missense variant	99	L	P
11	17504664	G	A	rs146451547	1	SAPCS	0.00230415	0.00230415	USH1C	stop gained	723	Q	X
11	36575514	G	A	rs104894286	1	PPCG	0.00230415	0.00230415	RAG1	missense variant	737	R	H
11	44197916	C	T	rs772690312	1	SAPCS	0.00230415	0.00230415	EXT2	stop gained	498	R	X
11	47690158	C	A	rs61737887	1	SAPCS	0.00230415	0.00230415	AGBL2	stop gained	517	G	X
11	57712784	G	C	rs367990143	2	SAPCS/PPCG	0.00460829	0.00460829	TMX2	missense variant	56	G	R
11	62727066	G	A	novel	1	SAPCS	0.00230415	0.00230415	HNRNPUL2	stop gained	31	Q	X
11	62885522	C	T	novel	1	SAPCS	0.00230415	0.00230415	SLC3A2	stop gained	455	Q	X
11	96383281	G	A	rs1190939441	1	SAPCS	0.00230415	0.00230415	CCDC82	stop gained	327	Q	X
11	103257719	C	T	rs181011657	1	SAPCS	0.00230415	0.00230415	DYNC2H1	stop gained	3525	R	X
11	108345818	C	T	rs587779872	1	PPCG	0.00230415	0.00230415	ATM	missense variant	2832	R	C
11	108365476	C	T	rs121434219	2	SAPCS	0.00460829	0.00460829	ATM	stop gained	3047	R	X
11	112060048	C	T	rs912573579	1	SAPCS	0.00230415	0.00230415	DLAT	stop gained	554	Q	X
11	117363427	A	C	rs370034077	1	SAPCS	0.00230415	0.00230415	CEP164	splice donor	NA	NA	NA
12	6601528	G	A	novel	1	SAPCS	0.00230415	0.00230415	CHD4	missense variant	180	P	L
12	14625869	G	A	rs771787305	1	PPCG	0.00230415	0.00230415	GUCY2C	stop gained	766	R	X
12	52570824	G	A	rs147781415	2	SAPCS	0.00460829	0.00460829	KRT74	stop gained	285	Q	X
12	53321423	G	T	rs121918549	1	PPCG	0.00230415	0.00230415	AAAS	missense variant	15	Q	K
12	56097837	G	A	rs771520731	1	SAPCS	0.00230415	0.00230415	ERBB3	missense variant	838	R	Q
12	57244322	C	G	rs140291094	4	SAPCS	0.00921659	0.00921659	STAC3	missense variant	284	W	S
12	80279136	T	G	novel	1	SAPCS	0.00230415	0.00230415	OTOGL	stop gained	966	Y	X
12	95058370	G	A	rs1347325344	1	SAPCS	0.00230415	0.00230415	NR2C1	stop gained	162	R	X
12	102866600	G	A	rs281865440	1	SAPCS	0.00230415	0.00230415	PAH	missense variant	169	R	C
12	120737893	T	C	rs57443665	3	SAPCS/PPCG	0.00691244	0.00691244	ACADS	missense variant	177	W	R
12	132649751	C	A	rs779261309	1	SAPCS	0.00230415	0.00230415	POLE	stop gained	1241	E	X
13	23353788	G	A	rs752059006	1	SAPCS	0.00230415	0.00230415	SACS	stop gained	728	R	G
13	32319100	T	C	rs80359182	1	SAPCS	0.00230415	0.00230415	BRCA2	missense variant	31	W	R
13	32337185	A	T	rs80358533	1	SAPCS	0.00230415	0.00230415	BRCA2	stop gained	944	K	X
13	32363421	T	G	rs80359070	1	SAPCS	0.00230415	0.00230415	BRCA2	stop gained	2740	L	X
13	113118698	G	A	rs121964926	1	SAPCS	0.00230415	0.00230415	F7	missense variant	364	R	Q
14	24259744	C	A	rs143473912	2	SAPCS	0.00460829	0.00460829	TGM1	missense variant	315	R	H
14	35266752	C	A	rs144536804	2	SAPCS	0.00460829	0.00460829	PRORP	missense variant	62	A	D
14	67793757	C	A	rs371660600	1	SAPCS	0.00230415	0.00230415	ZFYVE26	stop gained	802	G	X
14	92005365	G	A	rs999557873	1	SAPCS	0.00230415	0.00230415	TRIP11	stop gained	871	R	X
15	40217665	C	T	novel	1	SAPCS	0.00230415	0.00230415	BUB1B	stop gained	964	Q	X
15	40987186	C	T	rs199722402	1	PPCG	0.00230415	0.00230415	INO80	missense variant	1246	R	Q
15	41394987	G	A	rs387906958	1	SAPCS	0.00230415	0.00230415	NDUFAF1	missense variant	211	R	C
15	42401752	G	A	rs147764579	1	SAPCS	0.00230415	0.00230415	CAPN3	missense variant	489	R	Q
15	55432512	C	A	novel	1	SAPCS	0.00230415	0.00230415	DNAAF4	stop gained	380	E	X
15	64406441	T	G	novel	1	SAPCS	0.00230415	0.00230415	TRIP4	stop gained	270	L	X
15	89210794	G	A	rs28933990	1	SAPCS	0.00230415	0.00230415	RLBP1	missense variant	234	R	W
15	89323423	A	G	rs202037973	5	SAPCS	0.0115207	0.0115	POLG	missense variant	440	F	S
16	1985991	G	A	rs121908192	1	SAPCS	0.00230415	0.00230415	GFER	missense variant	194	R	H
16	16154974	G	A	rs63750759	2	SAPCS	0.00460829	0.00460829	ABCC6	missense variant	252	R	W
16	23380566	G	A	rs149868979	5	SAPCS	0.0115207	0.0115207	SCNN1B	missense variant	608	R	Q
16	23392422	C	A	novel	1	SAPCS	0.00230415	0.00230415	COG7	stop gained	702	E	X
16	28482362	C	T	novel	1	SAPCS	0.00230415	0.00230415	CLN3	stop gained	309	W	X
16	31093399	C	T	rs72547529	3	SAPCS	0.00691244	0.00691244	VKORC1	missense variant	97	G	D
16	57967276	C	T	rs201976061	1	SAPCS	0.00230415	0.00230415	CNGB1	stop gained	NA	NA	NA
16	67483042	C	T	rs5030980	11	SAPCS	0.0253456	0.0253456	AGRP	missense variant	67	A	T
16	81923484	G	A	novel	1	SAPCS	0.00230415	0.00230415	PLCG2	splice donor	NA	NA	NA
16	84022883	C	T	rs372929441	1	SAPCS	0.00230415	0.00230415	SLC38A8	missense variant	233	E	K
16	84155677	T	A	novel	1	SAPCS	0.00230415	0.00230415	DNAAF1	stop gained	223	C	X
17	7673776	G	A	rs28934574	1	SAPCS	0.00230415	0.00230415	TP53	missense variant	123	R	W
17	8077109	G	A	rs750066836	1	PPCG	0.00230415	0.00230415	ALOX12B	missense variant	386	R	C
17	21703981	C	T	rs527236156	6	SAPCS	0.0138249	0.0138249	KCNJ18	stop gained	399	R	X
17	41610549	T	A	rs59328451	2	SAPCS	0.00460829	0.00460829	KRT16	missense variant	354	K	N
17	44260716	C	T	rs28929480	1	SAPCS	0.00230415	0.00230415	SLC4A1	missense variant	90	E	K
17	59211741	C	T	novel	1	SAPCS	0.00230415	0.00230415	SMG8	missense variant	564	Q	X
17	78121558	G	A	novel	1	SAPCS	0.00230415	0.00230415	TMC6	stop gained	461	Q	X
17	80217061	G	A	rs104894636	1	PPCG	0.00230415	0.00230415	SGSH	missense variant	74	R	C
18	2951176	G	A	rs916009547	1	SAPCS	0.00230415	0.00230415	LPIN2	stop gained	157	R	X
18	31598655	G	A	rs76992529	5	SAPCS	0.0115207	0.0115207	TTR	missense variant	180	V	I
18	45952403	G	A	rs961245497	1	SAPCS	0.00230415	0.00230415	EPG5	stop gained	417	R	X
18	60371842	T	C	rs121913560	7	SAPCS	0.016129	0.016129	MC4R	missense variant	170	I	V
18	60372110	G	T	rs895704914	1	PPCG	0.00230415	0.00230415	MC4R	stop gained	80	Y	X
19	5894856	T	C	rs863224079	1	SAPCS	0.00230415	0.00230415	NDUFA11	Splice acceptor	NA	NA	NA
19	17816946	G	A	rs104894698	1	SAPCS	0.00230415	0.00230415	INSL3	missense variant	102	R	C
19	17836001	G	A	rs149316157	1	SAPCS	0.00230415	0.00230415	JAK3	stop gained	613	R	X
19	34377549	C	G	rs201771230	3	SAPCS	0.00691244	0.00691244	GPI	missense variant	150	T	R
19	38466266	C	T	rs759085500	1	SAPCS	0.00230415	0.00230415	RYR1	stop gained	1016	R	X
19	49409288	G	A	rs188572864	1	SAPCS	0.00230415	0.00230415	KASH5	intronic	NA	NA	NA
19	54930571	T	C	rs104895503	1	SAPCS	0.00230415	0.00230415	NLRP7	missense variant	913	N	S
19	55166064	C	T	rs543369426	2	SAPCS	0.00460829	0.00460829	DNAAF3	Splice acceptor	NA	NA	NA
20	32985809	G	A	rs756459525	1	SAPCS	0.00230415	0.00230415	SUN5	missense variant	250	T	M
20	36240388	G	A	rs746800707	1	SAPCS	0.00230415	0.00230415	AAR2	missense variant	174	V	M
21	32299078	G	A	rs566223651	1	SAPCS	0.00230415	0.00230415	MRAP	splice_donor	NA	NA	NA
21	33546212	G	A	rs1364998040	1	PPCG	0.00230415	0.00230415	SON	splice donor	NA	NA	NA
21	33586090	A	G	rs1010722195	1	PPCG	0.00230415	0.00230415	DONSON	missense variant	165	F	S
21	42372764	A	G	rs149919890	1	SAPCS	0.00230415	0.00230415	TMPRSS3	stop lost	455	X	R
21	43063074	A	G	rs5742905	4	SAPCS	0.00921659	0.00921659	CBS	missense variant	278	I	T
21	43094667	T	G	rs371246226	1	PPCG	0.00230415	0.00230415	U2AF1	missense variant	157	Q	P
21	44289773	C	T	rs121434254	1	PPCG	0.00230415	0.00230415	AIRE	stop gained	257	R	X
21	46137006	A	T	rs149266909	1	PPCG	0.00230415	0.00230415	FTCD	stop gained	536	L	X
22	28734439	G	A	rs587781269	1	SAPCS	0.00230415	0.00230415	CHEK2	stop gained	283	R	X
22	36875833	C	T	rs201021542	1	PPCG	0.00230415	0.00230415	NCF4	stop gained	270	R	X
22	50626228	C	T	rs74315484	1	SAPCS	0.00230415	0.00230415	ARSA	missense variant	302	C	Y
X	74521008	C	G	novel	1	SAPCS	0.00230415	0.00230415	SLC16A2	missense variant	150	A	G
X	124066174	G	T	rs1603095192	1	SAPCS	0.00230415	0.00230415	STAG2	splice donor	NA	NA	NA

## Sheet: Data3
chr	pos	ref	alt	id	Allele_count		MAF	gene	type	protein_change
1	155239968	GGTA	G	rs761621516	1	SAPCS	0.00230415	GBA1	DEL	GT74-75G
1	183573244	G	GA	novel	1	SAPCS	0.00230415	NCF2	INS	R184fs
1	235489219	CCA	C	rs367543070	1	SAPCS	0.00230415	B3GALNT2	DEL	V144X
2	232523817	A	AC	rs730882064	2	SAPCS	0.00460829	PRSS56	INS	D353DX
3	10085886	CAG	C	rs770686014	1	PPCG	0.00230415	FANCD2	frameshift	Q1100fs
3	33077148	C	CTT	rs747738770	13	SAPCS	0.0299539	GLB1	frameshift	N56fs
3	49022455	T	TA	rs756339822	1	SAPCS	0.00230415	NDUFAF3	stop gained	Y63X
3	136316958	A	AT	rs786200983	2	SAPCS	0.00460829	PCCB	stop gained	E331fr
4	663126	AC	A	rs769671323	1	SAPCS	0.00230415	PDE6B	frameshift	H620fs
4	3463443	CGGGGGCGCGGGGGGG	C	rs769850502	1	PPCG	0.00230415	DOK7	intronic	NA
4	158708445	CAT	C	rs767795266	1	SAPCS	0.00230415	ETFDH	DEL	TC591-592TX
5	41158763	TC	T	rs61469168	1	PPCG	0.00230415	C6	frameshift	D627fs
5	41176504	TG	T	rs375762365	2	SAPCS/PPCG	0.00460829	C6	frameshift	Q380fs
5	41181464	CT	C	rs557023458	4	SAPCS/PPCG	0.00921659	C6	frameshift	Q274fs
5	80741503	TAATT	T	rs2112866803	1	SAPCS	0.00230415	MSH3	DEL	I537fs
5	132595759	T	TA	rs397507178	1	SAPCS	0.00230415	RAD50	INS	E723fs
6	49453627	TAGA	T	rs765373403	1	SAPCS	0.00230415	MMUT	inframe deletion	NA
6	63999114	TG	T	rs758109813	1	SAPCS	0.00230415	EYS	DEL	P2265X
6	156777790	C	CTGTCTCTTATACACATCTCG	novel	1	SAPCS	0.00230415	ARID1B	frameshift	A37AVSYTHLX
7	80674138	CAATAA	C	rs771061715	1	PPCG	0.00230415	CD36	frameshift	K472fs
7	98910216	C	CA	rs1797006154	1	SAPCS	0.00230415	TRRAP	frameshift	A505fs
7	98910234	CG	C	rs2116406452	1	SAPCS	0.00230415	TRRAP	frameshift	P512fs
8	54629721	CT	C	rs1328615024	1	PPCG	0.00230415	RP1	frameshift	L1947fs
8	67158579	AAG	A	rs1375090095	1	PPCG	0.00230415	CSPP1	frameshift	K767fs
8	89978304	-	C	novel	1	PPCG	0.00230415	OPLAH	frameshift	A977Gfs
8	89978304	CA	A	rs1586101561	1	PPCG	0.00230415	NBN	frameshift	C167fs
8	144513050	TG	T	rs1024114400	1	PPCG	0.00230415	RECQL4	frameshift	P851fs
8	144513260	ACGCCCGGCC	A	rs766312203	2	SAPCS	0.00460829	RECQL4	DEL	RAGR804-807R
9	12704544	GA	G	rs387906560	2	SAPCS/PPCG	0.00460829	TYRP1	frameshift	K368fs
9	35077266	TGGCGGTA	T	rs587776640	2	SAPCS	0.00460829	FANCG	DEL	YRQ213-215X
9	127496080	CA	C	rs747130246	1	SAPCS	0.00230415	LRSAM1	DEL	P607X
10	93662577	CAA	C	rs1236291370	2	SAPCS	0.00460829	PDE6C	DEL	K768X
10	104036489	TA	T	rs775244527	2	SAPCS	0.00460829	COL17A1	splice donor	NA
10	119030300	CCCGCCGCCG	C	rs538539239	1	PPCG	0.00230415	NANOS1	DEL	A171-173del
11	1411617	G	GCAGCC	rs1013100859	1	SAPCS	0.00230415	BRSK2	frameshift	G77fs
11	1929127	A	AG	novel	1	SAPCS	0.00230415	TNNT3	frameshift	E42fs
11	103253346	CT	C	rs431905500	1	SAPCS	0.00230415	DYNC2H1	frameshift	L3370fs
11	119028369	-	C	novel	1	PPCG	0.00230415	SLC37A4	frameshift	V69Gfs
11	119342977	TG	T	rs587776595	1	SAPCS	0.00230415	MFRP	DEL	H384X
12	76347253	ATCTT	A	rs786204671	1	SAPCS	0.00230415	BBS10	DEL	KD243-244X
13	32339395	CTG	C	rs80359478	1	PPCG	0.00230415	BRCA2	frameshift	V1681fs
13	32340123	ACATT	A	rs80359535	1	SAPCS	0.00230415	BRCA2	frameshift	I1924fs
13	32371013	AAAGG	A	rs397507406	1	PPCG	0.00230415	BRCA2	frameshift	Q2850fs
15	90749728	T	TG	novel	1	SAPCS	0.00230415	BLM	frameshift	W154Wfs
16	21730922	GC	G	rs774366025	3	SAPCS	0.00691244	OTOA	frameshift	T422fs
16	69714994	G	GT	rs748374631	1	SAPCS	0.00230415	NQO1	stop gained	Y129X
16	70973408	TG	T	rs373616607	14	SAPCS	0.0322581	HYDIN	frameshift	I1772fs
17	28405920	G	GC	rs80338769	1	SAPCS	0.00230415	SLC46A1	INS	G65GX
17	31260369	GT	G	rs1555618803	1	SAPCS	0.00230415	NF1	DEL	F1478X
17	41819306	T	TC	rs137853883	3	SAPCS	0.00691244	FKBP10	INS	L275LX
18	36138270	C	CT	rs529659464	3	SAPCS	0.00691244	ELP2	INS	L97LX
19	1043802	C	CA	rs551118463	1	SAPCS	0.00230415	ABCA7	frameshift	NA
19	11100291	TGCGATG	T	rs387906301	1	SAPCS	0.00230415	LDLR	p.Asp47_Gly48del	CDG46-48C
19	15200789	T	TGTCTCTTATACACATCTC	novel	1	SAPCS	0.00230415	NOTCH3	stop gained	A39ARCVX
19	38505338	CAT	C	rs758580075	1	SAPCS	0.00230415	RYR1	DEL	I2781X
21	45510091	CCT	C	rs398122391	1	PPCG	0.00230415	COL18A1	frameshift	L1352fs
X	108736281	C	CTG	rs1441417916	2	SAPCS	0.00460829	IRS4	frameshift	A22fs

## Sheet: Data4
variation	ID	allele count	gene	GT status	MAF	Variant type	amino acid position	Referrence AA	Alternate AA
chr1:11802962:G/A	rs754980119	1	MTHFR	NA	0.000521376	missense	93	R	Q
chr1:17262194:T/A	rs142129409	1	PADI3	NA	0.000521376	missense	112	L	H
chr1:17282897:C/A	rs144944758	1	PADI3	NA	0.000521376	missense	605	P	T
chr1:53197050:dupGC	rs754363068	1	CPT2	NA	0.000521376	missense	38	S	A
chr1:55043956:C/G	rs886039840	1	PCSK9	NA	0.000521376	stop gained	107	Y	X
chr1:94029515:C/T	rs61751402	2	ABCA4	NA	0.00104275	missense	1490	C	Y
chr1:94098928:G/A	rs61750200	1	ABCA4	NA	0.000521376	missense	212	R	C
chr1:94098874:A/T	rs1057518767	1	ABCA4	NA	0.000521376	missense	230	C	S
chr1:94001911:G/A	rs61750645	2	ABCA4	NA	0.00104275	missense	2077	R	W
chr1:94029527:C/T	rs61750145	1	ABCA4	NA	0.000521376	missense	1486	P	L
chr1:150804220:C/T	rs2101951671	1	CTSK	NA	0.000521376	stop gained	140	T	X
chr1:150778621:delCAAGAGAAGCC	rs760640027	1	CTSK	NA	0.000521376	frameshift	64	NA	NA
chr1:152307547:C/T	rs138726443	7	FLG	NA	0.00364964	stop gained	2447	R	X
chr1:152303917:G/A	rs749083759	1	FLG	NA	0.000521376	stop gained	3657	R	X
chr1:152308647:G/T	rs147145234	1	FLG	NA	0.000521376	stop gained	2080	S	X
chr1:152309494:G/A	rs149105551	2	FLG	NA	0.00104275	stop gained	1798	R	X
chr1:152307528:G/T	rs1388479165	1	FLG	NA	0.000521376	stop gained	2453	S	X
chr1:155235252:A/G	rs421016	1	GBA1	NA	0.000521376	missense	483	L	P
chr1:155236277:C/T	rs121908309	1	GBA1	NA	0.000521376	stop grained	398	R	X
chr1:155237576:T/A	rs74500255	1	GBA1	NA	0.000521376	missense	255	F	Y
chr1:204162117:G/A	rs121917741	1	REN	NA	0.000521376	stop gained	49	R	X
chr1:197090328:C/T	rs199422194	1	ASPM	African relevant candidate	0.000521376	stop gained	3233	R	X
chr1:197104381:T/A	unknown	1	ASPM	African relevant candidate	0.000521376	stop gained	1624	K	X
chr1:236895470:C/T	rs121913578	2	MTR	NA	0.00104275	missense	1173	P	L
chr1:46260853:C/T	rs28363218	7	RAD54L	PCa GT gene	0.00364964	missense	202	R	C
chr2:31533768:T/C	rs1340425455	1	SRD5A2	NA	0.000521376	splice donor	NA	NA	NA
chr2:31533671:T/C	rs368386747	1	SRD5A2	NA	0.000521376	missense	126	Q	R
chr2:110163048:G/A	rs121907899	2	NPHP1	NA	0.00104275	missense	343	G	R
chr2:110179677:G/A	rs1327440899	1	NPHP1	NA	0.000521376	stop gained	51	Q	X
chr2:141013568:G/A	rs1464861520	1	LRP1B	African relevant candidate	0.000521376	stop gained	660	R	X
chr2:174759341:G/A	rs147488907	3	CHRNA1	NA	0.00156413	missense	75	R	H
chr2:174748204:C/T	rs151081792	1	CHRNA1	NA	0.000521376	missense	457	G	R
chr2:174753595:C/T	rs137852809	1	CHRNA1	NA	0.000521376	missense	229	R	H
chr2:174757678:T/G	unknown	2	CHRNA1	NA	0.00104275	missense	104	Q	P
chr2:185813926:dupT	unknown	1	FSIP2	NA	0.000521376	frameshift	6738	I	fs
chr2:185789542:dupA	rs1472628894	1	FSIP2	NA	0.000521376	frameshift	804	P	fs
chr2:237546618:C/T	rs560560352	1	MLPH	NA	0.000521376	stop gained	518	R	X
chr2:240869179:G/A	rs767586362	2	AGXT	NA	0.00104275	missense	59	E	K
chr2:240871379:T/A	rs121908524	1	AGXT	NA	0.000521376	missense	152	F	I
chr2:240871433:G/A	rs121908529	2	AGXT	NA	0.00104275	missense	170	G	R
chr3:3174058:C/T	rs1707731713	1	CRBN	NA	0.000521376	splice donor	NA	NA	NA
chr3:10043483:G/A	rs112832879	1	FANCD2	African relevant candidate	0.000521376	splice donor	NA	NA	NA
chr3:15644367:G/A	rs13073139	5	BTD	NA	0.00260688	missense	151	A	T
chr3:15645451:C/T	rs104893688	1	BTD	NA	0.000521376	missense	512	T	M
chr3:15644565:G/A	rs397514381	1	BTD	NA	0.000521376	missense	217	A	T
chr3:52375327:dupG	rs762545991	1	DNAH1	NA	0.000521376	missense	2359	R	fs
chr3:52375408:G/A	unknown	2	DNAH1	NA	0.00104275	stop gained	2385	W	X
chr3:121993807:G/T	rs752714222	1	ILDR1	NA	0.000521376	missense	225	C	X
chr3:132642048:G/A	unknown	1	ACAD11	NA	0.000521376	stop gained	155	Q	X
chr3:132644801:A/G	unknown	1	ACAD11	NA	0.000521376	splice donor	NA	NA	NA
chr3:136301087:C/A	rs572246667	1	PCCB	NA	0.000521376	stop gained	314	Y	X
chr3:180644119:C/T	rs753580394	1	CCDC39	NA	0.000521376	splice donor	NA	NA	NA
chr3:180648171:C/A	rs375839864	1	CCDC39	NA	0.000521376	stop gained	452	Y	X
chr3:180659582:T/C	rs756235547	1	CCDC39	NA	0.000521376	splice donor	NA	NA	NA
chr3:180661860:C/G	rs397515392	1	CCDC39	NA	0.000521376	splice donor	NA	NA	NA
chr4:6301479:C/G	rs753237278	1	WFS1	NA	0.000521376	missense	562	G	S
chr4:662591:G/A	rs752846577	2	PDE6B	NA	0.00104275	missense	602	R	H
chr4:664903:G/T	rs150639487	1	PDE6B	NA	0.000521376	missense	718	D	Y
chr4:629751:G/A	rs757918699	1	PDE6B	NA	0.000521376	missense	235	R	H
chr4:656924:G/A	rs368095904	1	PDE6B	NA	0.000521376	missense	623	S	L
chr4:651266:G/A	rs560334464	1	PDE6B	NA	0.000521376	missense	462	E	K
chr4:158680584:G/A	rs534388496	1	ETFDH	NA	0.000521376	missense	51	R	Q
chr4:158708445:CAT/C	rs767795266	1	ETFDH	NA	0.000521376	stop gained	592	C	X
chr4:169424668:C/G	rs199947197	1	NEK1	NA	0.000521376	stop gained	1036	S	X
chr4:169580841:C/G	rs897732893	1	NEK1	NA	0.000521376	splice donor	NA	NA	NA
chr4:169588700:dupG	unknown	1	NEK1	NA	0.000521376	frameshift	NA	NA	NA
chr4:186618797:G/A	rs777631605	1	FAT1	NA	0.000521376	stop gained	2597	R	X
chr5:79044326:C/T	rs139044238	4	DMGDH	NA	0.00208551	stop gained	324	W	X
chr5:132595759T>TA	rs397507178	1	RAD50	PCa GT gene	0.000521376	frameshift	723	E	fs
chr5:132595719:C/T	rs772468452	1	RAD50	PCa GT gene	0.000521376	stop gained	706	R	X
chr6:38842416:dupA	rs1774881734	1	DNAH8	NA	0.000521376	frameshift	1289	M	fr
chr6:38894749:C/T	rs149070832	1	DNAH8	NA	0.000521376	stop gained	2878	R	X
chr6:38909586:G/A	rs1314182810	1	DNAH8	NA	0.000521376	stop gained	2977	W	X
chr6:38814130:G/A	rs756616538	1	DNAH8	NA	0.000521376	splice donor	NA	NA	NA
chr6:39879377:C/A	rs150676991	2	DAAM2	NA	0.00104275	missense	582	P	H
chr6:39871532:G/A	rs200668867	2	DAAM2	NA	0.00104275	missense	335	R	Q
chr6:51914955C/T	rs745770404	1	PKHD1	NA	0.000521376	missense	760	R	H
chr6:51907900:C/T	rs773136605	1	PKHD1	NA	0.000521376	missense	952	G	R
chr6:51768399:A/T	rs200179145	1	PKHD1	NA	0.000521376	missense	2331	I	K
chr6:51935807:T/C	rs369925690	1	PKHD1	NA	0.000521376	missense	222	I	V
chr6:51947999:G/A	rs137852944	1	PKHD1	NA	0.000521376	missense	36	T	M
chr6:63720736:delCGATATTTAC	rs770748359	1	EYS	NA	0.000521376	frameshift	NA	NA	NA
chr6:63720844:delGT	rs886044149	1	EYS	NA	0.000521376	missense	3062	N	K
chr6:64590356:C/T	rs745574120	1	EYS	NA	0.000521376	stop gained	1837	W	X
chr6:64591416:G/A	rs1239854361	1	EYS	NA	0.000521376	stop gained	1484	W	X
chr6:65335073:G/A	rs201823777	1	EYS	NA	0.000521376	stop gained	558	W	X
chr6:65344158:G/T	rs774464019	1	EYS	NA	0.000521376	stop gained	493	C	X
chr7:80671994:T/G	rs56381858	1	CD36	NA	0.000521376	stop gained	360	L	X
chr7:80661161:C/G	rs201765331	2	CD36	NA	0.00104275	stop gained	127	S	X
chr7:100892545:G/A	rs1399936353	1	ACHE	NA	0.000521376	stop gained	448	R	X
chr7:117509123:G/A	rs75961395	1	CFTR	NA	0.000521376	missense	85	G	E
chr7:117530975:G/A	rs78655421	3	CFTR	NA	0.00156413	missense	117	R	H
chr7:117531115:G/T	rs78756941	1	CFTR	NA	0.000521376	splice donor	NA	NA	NA
chr7:117534366:G/T	rs77188391	1	CFTR	NA	0.000521376	splice donor	NA	NA	NA
chr7:117587778:G/T	rs113993959	1	CFTR	NA	0.000521376	stop gained	542	G	X
chr7:117587811:C/T	rs74597325	1	CFTR	NA	0.000521376	stop gained	553	R	X
chr7:117611661:T/C	rs1258481099	1	CFTR	NA	0.000521376	missense	1074	F	L
chr7:117627537:C/T	rs74767530	1	CFTR	NA	0.000521376	missense	1162	R	X
chr7:117627580:delC	rs78984783	1	CFTR	NA	0.000521376	frameshift	1177	K	frameshift
chr7:117642595:T/C	rs146795445	1	CFTR	NA	0.000521376	splice donor	NA	NA	NA
chr7:55143350:G/A	rs1260357262	1	EGFR	African relevant candidate	0.000521376	missense	96	V	M
chr7:55173087:G/A	rs150423237	2	EGFR	African relevant candidate	0.00104275	missense	675	R	Q
chr7:21619178:C/T	rs72657316	1	DNAH11	NA	0.000521376	stop gained	1445	R	X
chr7:21581905:G/T	unknown	1	DNAH11	NA	0.000521376	stop gained	532	E	X
chr7:143330838:T/C	rs80356701	1	CLCN1	NA	0.000521376	missense	307	F	S
chr8:16150261:G/A	rs769087591	1	CYP11B2	NA	0.000521376	stop gained	317	R	X
chr8:54629700:G/T	rs997085898	1	RP1	NA	0.000521376	stop gained	1940	E	X
chr8:68044542:G/A	rs771902674	1	PREX2	NA	0.000521376	missense	299	R	W
chr8:68044543:G/A	rs746227590	1	PREX2	NA	0.000521376	missense	299	R	Q
chr8:67193557:C/T	rs201261521	1	CSPP1	NA	0.000521376	stop gained	909	R	X
chr8:74360184:C/T	rs104894078	1	GDAP1	NA	0.000521376	missense	11	R	W
chr8:144511750:C/T	rs1827248750	1	RECQL4	African relevant candidate	0.000521376	stop gained	1145	Q	X
chr8:144513412:G/A	rs137853229	1	RECQL4	African relevant candidate	0.000521376	stop gained	757	Q	X
chr8:144513628:GCT/G	rs746222099	1	RECQL4	African relevant candidate	0.000521376	frameshift	714	E	fs
chr8:144514982:CA/C	rs386833845	1	RECQL4	African relevant candidate	0.000521376	frameshift	525	C	fs
chr8:144517052:G/A	rs2130734450	1	RECQL4	African relevant candidate	0.000521376	missense	118	Q	X
chr8:89978304:dupC	unknown	4	OPLAH	NA	0.00208551	frameshift	977	A	fs
chr8:144053108:G/A	rs373732666	1	OPLAH	NA	0.000521376	stop gained	965	R	X
chr8:144058772:C/T	rs1272869557	1	OPLAH	NA	0.000521376	splice donor	NA	NA	NA
chr9:32974495:C/T	rs104894103	4	APTX	African relevant candidate	0.00208551	missense	279	W	X
chr9:34648131:G/A	rs111033718	14	GALT	NA	0.00729927	missense	175	G	D
chr9:34648353:T/C	rs111033728	1	GALT	NA	0.000521376	missense	86	L	P
chr9:34649462:C/A	rs111033792	1	GALT	NA	0.000521376	missense	319	H	Q
chr9:35075278:C/G	rs149616199	1	FANCG	African relevant candidate	0.000521376	splice donor	NA	NA	NA
chr9:5089771:A/G	rs368599778	1	JAK2	African relevant candidate	0.000521376	missense	890	E	G
chr9:5126730:G/A	rs1437629509	1	JAK2	African relevant candidate	0.000521376	missense	1113	R	L
chr9:5072562:G/A	rs2130546561	1	JAK2	African relevant candidate	0.000521376	missense	571	G	S
chr9:5080268:T/C	rs372254348	1	JAK2	African relevant candidate	0.000521376	missense	724	I	T
chr9:121005918:C/A	unknown	1	C5	NA	0.000521376	splice donor	NA	NA	NA
chr9:120963635:C.T	rs748369722	2	C5	NA	0.00104275	splice donor	NA	NA	NA
chr9:127461194:C/T	unknown	1	LRSAM1	NA	0.000521376	stop gained	115	Q	X
chr9:127496079:CA/A	rs747130246	1	LRSAM1	NA	0.000521376	frameshift	607	D	fs
chr9:13162690:C/T	rs775394111	1	MPDZ	NA	0.000521376	splice donor	NA	NA	NA
chr10:18150919:A/T	unknown	1	CACNB2	NA	0.000521376	stop gained	25	K	X
chr10:93640166:C/T	rs1028838062	1	PDE6C	NA	0.000521376	stop gained	527	R	X
chr10:95625421:dupA	unknown	1	ALDH18A1	NA	0.000521376	frameshift	396	L	fs
chr10:104043582:C/T	unknown	1	COL17A1	NA	0.000521376	splice donor	NA	NA	NA
chr10:104080621:C/T	unknown	1	COL17A1	NA	0.000521376	splice donor	NA	NA	NA
chr10:104034193:C/T	rs121912771	1	COL17A1	NA	0.000521376	missense	1303	R	Q
chr10:12097688:C/T	rs201369986	1	DHTKD1	NA	0.000521376	stop gained	455	R	X
chr11:17495634:G/A	rs767767573	1	USH1C	NA	0.000521376	stop gained	864	R	X
chr11:17498251:G/T	rs371257969	1	USH1C	NA	0.000521376	stop gained	482	E	X
chr11:1929145:T/C	unknown	1	TNNT3	NA	0.000521376	splice donor	NA	NA	NA
chr11:36574724:C/T	rs199474678	1	RAG1	NA	0.000521376	missense	474	R	C
chr11:36574490:C/T	rs104894289	1	RAG1	NA	0.000521376	missense	396	R	C
chr11:47705604:C/T	unknown	1	AGBL2	NA	0.000521376	stop gained	106	W	X
chr11:62876810:C/T	rs778806373	1	SLC3A2	NA	0.000521376	stop gained	78	Q	X
chr11:103191521:G/T	unknown	1	DYNC2H1	NA	0.000521376	missense	2481	R	L
chr11:103177664:G/A	rs552436294	1	DYNC2H1	NA	0.000521376	missense	1995	A	T
chr11:103120797:C/T	rs777277500	1	DYNC2H1	NA	0.000521376	stop gained	415	Q	X
chr11:103304650:C/T	rs760635983	1	DYNC2H1	NA	0.000521376	missense	3771	A	V
chr11:108243994:C/T	rs730881333	1	ATM	PCa GT gene	0.000521376	missense	180	Q	X
chr11:108244946:CT/T	rs864622389	1	ATM	PCa GT gene	0.000521376	stop gained	275	L	X
chr11:108244981:C/T	rs2135242925	1	ATM	PCa GT gene	0.000521376	stop gained	286	Q	X
chr11:108250752:CTG/C	rs587781598	1	ATM	PCa GT gene	0.000521376	stop gained	431	C	X
chr11:108284280:AG/G	rs587779834	1	ATM	PCa GT gene	0.000521376	stop gained	1267	V	X
chr11:108321299:A/G	rs539978799	1	ATM	PCa GT gene	0.000521376	splice donor	NA	NA	NA
chr11:108332849:G/C	rs267606669	1	ATM	PCa GT gene	0.000521376	missense	2626	A	P
chr11:117375707:G/C	unknown	1	CEP164	NA	0.000521376	splice donor	NA	NA	NA								Data
chr11:117411859:C/T	rs147398904	4	CEP164	NA	0.00208551	stop gained	1410	Q	X
chr11:119342645:G/A	rs762905998	1	MFRP	NA	0.000521376	missense	446	C	X
chr12:57244222:G/A	rs371720347	1	STAC3	NA	0.000521376	missense	288	K	X
chr12:53321423:G/T	rs121918549	1	AAAS	NA	0.000521376	missense	15	Q	K
chr12:56099716:C/T	rs768736698	1	ERBB3	African relevant candidate	0.000521376	stop gained	90	R	X
chr12:76346308:C/A	rs375413604	1	BBS10	NA	0.000521376	missense	559	Y	X
chr12:76347713:insA	rs549625604	2	BBS10	NA	0.00104275	missense	91	C	L
chr12:80353366:C/T	rs768620276	1	OTOGL	NA	0.000521376	stop gained	1817	R	X
chr12:80262019:G/A	rs377708973	2	OTOGL	NA	0.00104275	stop gained	647	W	X
chr12:80261968:G/T	rs777911261	1	OTOGL	NA	0.000521376	splice donor	NA	NA	NA
chr12:102852912:G/A	rs74503222	1	PAH	NA	0.000521376	missense	249	L	F
chr12:102840399:G/A	rs5030861	2	PAH	NA	0.00104275	splice donor	NA	NA	NA
chr12:102840493:G/A	rs5030858	1	PAH	NA	0.000521376	missense	408	R	W
chr12:102840507:C/T	rs5030857	3	PAH	NA	0.00156413	missense	403	A	V
chr12:102843676:A/G	rs5030856	2	PAH	NA	0.00104275	missense	390	E	G
chr12:103240716:C/T	rs62642935	1	PAH	NA	0.000521376	missense	309	A	V
chr12:102851703:A/C	rs62642933	1	PAH	NA	0.000521376	missense	299	F	C
chr12:102852876:G/A	rs5030850	1	PAH	NA	0.000521376	stop gained	261	R	X
chr12:102852923:A/G	rs76212747	4	PAH	NA	0.00208551	missense	245	V	A
chr12:102855207:A/G	rs62517198	1	PAH	NA	0.000521376	missense	212	L	P
chr12:102866632:G/A	rs5030843	1	PAH	NA	0.000521376	missense	158	R	Q
chr12:102894883:A/T	rs76394784	1	PAH	NA	0.000521376	missense	68	R	S
chr12:102912842:G/C	rs62642926	4	PAH	NA	0.00208551	missense	39	F	L
chr12:132626269:G/A	rs1057517583	1	POLE	African relevant candidate	0.000521376	stop gained	2127	R	X
chr13:23335032:delA	rs281865117	3	SACS	NA	0.00156413	frameshift	2949	NA	NA
chr13:23339115:AGATTT/A	rs765361868	1	SACS	NA	0.000521376	frameshift	1439	N	fs
chr13:32337853:CAT/C	rs80359387	1	BRCA2	PCa GT gene	0.000521376	frameshift	1167	I	fs
chr13:32339518:CAG/C	rs80359490	1	BRCA2	PCa GT gene	0.000521376	frameshift	1722	S	fs
chr13:32340629:CTT/C	rs11571658	1	BRCA2	PCa GT gene	0.000521376	frameshift	2092	P	fs
chr13:32340653:C/T	rs746661607	1	BRCA2	PCa GT gene	0.000521376	stop gained	2100	Q	X
chr13:32354920:TTC/T	rs80359636	1	BRCA2	PCa GT gene	0.000521376	frameshift	2357	V	fs
chr13:32357881:G/A	rs80359003	1	BRCA2	PCa GT gene	0.000521376	stop gained	2586	W	X
chr13:32357926:A/G	rs786202344	1	BRCA2	PCa GT gene	0.000521376	missense	2601	Y	C
chr13:32363211:C/T	rs80359035	1	BRCA2	PCa GT gene	0.000521376	missense	2670	S	L
chr13:32370958:G/A	rs587776351	1	BRCA2	PCa GT gene	0.000521376	stop gained	2830	W	X
chr13:32371042:AC/C	rs80359718	1	BRCA2	PCa GT gene	0.000521376	frameshift	2859	K	fs
chr13:32371052:C/CT	rs80359720	1	BRCA2	PCa GT gene	0.000521376	frameshift	2863	E	fs
chr13:32379849:GTA/G	rs80359743	1	BRCA2	PCa GT gene	0.000521376	frameshift	3018	R	fs
chr13:32398209:TlTGTA/T	rs80359775	1	BRCA2	PCa GT gene	0.000521376	frameshift	3233	C	fs
chr13:32362650:AG/A	rs80359688	1	BRCA2	PCa GT gene	0.000521376	frameshift	2645	R	fs
chr13:113115698:G/A	rs763458490	1	F7	NA	0.000521376	missense	157	G	S
chr13:113118716:G/T	rs121964927	1	F7	NA	0.000521376	missense	286	C	F
chr14:24261776:G/A	rs531650682	1	TGM1	NA	0.000521376	missense	143	R	C
chr14:24259769:C/G	rs121918731	2	TGM1	NA	0.00104275	missense	307	R	G
chr14:67809199:C/T	rs935301743	1	ZFYVE26	NA	0.000521376	splice donor	NA	NA	NA
chr15:40170637:C/T	rs769350713	1	BUB1B	African relevant candidate	0.000521376	stop gained	114	R	X
chr15:41081049:G/A	rs2045477371	1	INO80	African relevant candidate	0.000521376	missense	300	R	C
chr15:40980230:C/T	rs765696552	1	INO80	African relevant candidate	0.000521376	missense	1555	G	E
chr15:41074474:T/A	unknown	1	INO80	African relevant candidate	0.000521376	missense	408	D	V
chr15:42387803:delA	rs80338800	1	CAPN3	NA	0.000521376	frameshift	184	NA	NA
chr15:42388944:G/A	rs773001194	1	CAPN3	NA	0.000521376	missense	217	E	K
chr15:42401751:C/T	rs863224957	1	CAPN3	NA	0.000521376	missense	489	R	W
chr15:42401754:C/T	rs141656719	2	CAPN3	NA	0.00104275	missense	490	R	W
chr15:89215119:G/A	rs776260543	1	RLBP1	NA	0.000521376	stop gained	156	R	X
chr15:89218962: delA	rs1445909096	1	RLBP1	NA	0.000521376	splice donor	NA	NA	NA
chr15:89320878:C/G	rs121918051	1	POLG	NA	0.000521376	missense	957	A	P
chr15:89321007:T/G	rs139590686	1	POLG	NA	0.000521376	missense	914	T	P
chr15:89321792:C/T	rs113994098	1	POLG	NA	0.000521376	missense	848	G	S
chr15:89323460:C/G	rs121918054	5	POLG	NA	0.00260688	missense	737	G	R
chr15:89327201:C/T	rs113994095	2	POLG	NA	0.00104275	missense	467	A	T
chr15:90766922:T/TTAGA	rs2151163791	1	BLM	African relevant candidate	0.000521376	frameshift	736	Y	fs
chr16:1985976:C/G	rs373135339	1	GFER	NA	0.000521376	stop gained	189	S	X
chr16:16154899:G/A	rs28939702	1	ABCC6	NA	0.000521376	missense	1339	R	C
chr16:16163078:C/T	rs72653706	2	ABCC6	NA	0.00104275	missense	1141	R	X
chr16:16173283:C/A	rs72664209	1	ABCC6	NA	0.000521376	splice donor	NA	NA	NA
chr16:16178919:C/T	rs67561842	1	ABCC6	NA	0.000521376	missense	765	R	Q
chr16:16182824:C/A	rs1279963123	1	ABCC6	NA	0.000521376	stop gained	684	E	X
chr16:16187210:C/T	rs72653776	1	ABCC6	NA	0.000521376	missense	594	A	V
chr16:28482480:insGGACT	unknown	1	CLN3	NA	0.000521376	frameshift	302	L	fs
chr16:28482173:G/A	rs386833744	1	CLN3	NA	0.000521376	missense	330	V	I
chr16:31093393:C/T	rs145273772	1	VKORC1	NA	0.000521376	missense	68	H	Y
chr16:67483042:C/T	rs5030980	7	AGRP	NA	0.00364964	missense	67	A	T
chr16:70974661:insTA	unknown	1	HYDIN	NA	0.000521376	frameshift	1595	P	fs
chr16:70892455:G/T	unknown	1	HYDIN	NA	0.000521376	stop gained	3108	S	X
chr16:84041998:C/A	rs777138837	1	SLC38A8	NA	0.000521376	stop gained	54	G	X
chr16:84174723:G/A	rs139519641	1	DNAAF1	NA	0.000521376	splice donor	NA	NA	NA
chr17:7673821:G/A	rs55832599	1	TP53	PCa GT gene	0.000521376	missense	135	R	W
chr17:7676381:C/A	rs1131691003	1	TP53	PCa GT gene	0.000521376	splice donor	NA	NA	NA
chr17:7673775:C/T	rs730882008	1	TP53	PCa GT gene	0.000521376	missense	282	R	Q
chr17:8077000:C/T	rs774333332	1	ALOX12B	NA	0.000521376	missense	422	P	L
chr17:8073245:G/A	rs773052129	1	ALOX12B	NA	0.000521376	missense	610	T	I
chr17:8073284:G/T	rs752509098	1	ALOX12B	NA	0.000521376	missense	597	A	E
chr17:28404685:G/C	rs281875209	1	SLC46A1	NA	0.000521376	missense	338	G	R
chr17:41610372:C/G	unknown	1	KRT16	NA	0.000521376	missense	413	E	D
chr17:41610388:G/A	rs762673256	1	KRT16	NA	0.000521376	missense	408	T	M
chr17:80210532:G/A	rs1064795109	1	SGSH	NA	0.000521376	missense	477	D	N
chr17:80213815:C/T	rs104894635	2	SGSH	NA	0.00104275	missense	245	R	H
chr17:80217084:G/C	rs104894637	1	SGSH	NA	0.000521376	missense	66	S	W
chr17:80217061:G/A	rs104894636	1	SGSH	NA	0.000521376	missense	74	R	C
chr18:3011717:C/A	rs1396916095	1	LPIN2	NA	0.000521376	splice donor	NA	NA	NA
chr19:11102732:T/G	rs121908025	1	LDLR	NA	0.000521376	missense	87	W	G
chr19:11113620:G/A	rs139624145	2	LDLR	NA	0.00104275	missense	482	D	N
chr19:11120506:G/T	unknown	1	LDLR	NA	0.000521376	missense	708	M	I
chr19:17842599:G/A	rs1467075214	1	JAK3	African relevant candidate	0.000521376	missense	193	C	Y
chr19:34366828:G/T	rs746921353	1	GPI	NA	0.000521376	missense	126	G	C
chr19:34377513:G/A	rs376016521	1	GPI	NA	0.000521376	missense	177	S	N
chr19:34378959:C/T	rs140842009	2	GPI	NA	0.00104275	missense	192	T	M
chr19:34381494:C/T	rs1171664777	1	GPI	NA	0.000521376	missense	299	P	L
chr19:34393276:C/T	rs34306618	1	GPI	NA	0.000521376	missense	317	S	L
chr19:34394013:G/A	rs1238884216	1	GPI	NA	0.000521376	missense	376	A	T
chr19:34399274:G/A	rs150033276	1	GPI	NA	0.000521376	missense	485	R	Q
chr19:34399723:G/A	rs762411919	1	GPI	NA	0.000521376	missense	532	M	I
chr19:38442391:C/T	rs1456276440	1	RYR1	NA	0.000521376	stop gained	70	Q	X
chr19:38459268:C/T	rs371455345	1	RYR1	NA	0.000521376	stop gained	764	Q	X
chr19:38460515:delG	rs797045932	1	RYR1	NA	0.000521376	frameshift	836	NA	NA
chr19:38519366:G/T	rs1216966090	1	RYR1	NA	0.000521376	stop gained	3391	E	X
chr19:38586140:C/T	rs146876145	2	RYR1	NA	0.00104275	missense	4973	R	L
chr19:55165832:G/A	unknown	1	DNAAF3	NA	0.000521376	stop gained	6	Q	X
chr20:36240089:G/C	rs769382754	1	AAR2	NA	0.000521376	missense	74	R	P
chr21:32299078:delG	rs1476574441	1	MRAP	NA	0.000521376	splice donor	NA	NA	NA
chr21:42375787:C/T	rs56264519	2	TMPRSS3	NA	0.00104275	missense	426	A	T
chr21:42388436:G/T	rs147231991	2	TMPRSS3	NA	0.00104275	missense	138	A	E
chr21:42383124:G/A	unknown	1	TMPRSS3	NA	0.000521376	stop gained	519	Q	X
chr21:43072048:C/T	rs148865119	1	CBS	NA	0.000521376	missense	49	P	L
chr21:43063899:C/T	rs763290176	1	CBS	NA	0.000521376	splice donor	NA	NA	NA
chr21:43066369:A/G	rs778220779	1	CBS	NA	0.000521376	missense	109	C	R
chr21:43094667:T/G	rs371246226	1	U2AF1	African relevant candidate	0.000521376	missense	157	Q	P
chr21:44286050:G/T	rs179363876	1	AIRE	NA	0.000521376	missense	15	R	L
chr21:44289773:C/T	rs121434254	1	AIRE	NA	0.000521376	stop gained	257	R	X
chr21:44291179:TCTGTCCCCTCCGC/T	rs386833675	4	AIRE	NA	0.00208551	frameshift	323	L	fs
chr21:44292403:T/C	rs760280615	1	AIRE	NA	0.000521376	splice donor	NA	NA	NA
chr21:44297705:C/T	rs179363889	1	AIRE	NA	0.000521376	missense	539	P	L
chr21:45456648:dupG	rs528991245	4	COL18A1	NA	0.00208551	frameshift	376	L	fs
chr21:46137038:G/A	rs2078883944	1	FTCD	NA	0.000521376	stop gained	519	Q	X
chr22:28725338:A/G	rs28909982	1	CHEK2	PCa GT gene	0.000521376	missense	117	R	G
chr22:28694072:G/A	rs121908706	1	CHEK2	PCa GT gene	0.000521376	missense	474	R	H
chr22:28695133:CT/T	rs1555913410	2	CHEK2	PCa GT gene	0.00104275	frameshift	457	E	fs
chr22:28695737:G/A	rs371418985	1	CHEK2	PCa GT gene	0.000521376	stop gained	411	W	X
chr22:28734439:G/A	rs587781269	1	CHEK2	PCa GT gene	0.000521376	stop gained	283	R	X
chr22:50626264:G/A	rs199476355	2	ARSA	NA	0.00104275	missense	290	G	A
chr22:50627023:delGCCGGCC	rs1057517429	2	ARSA	NA	0.00104275	frameshift	166	NA	NA
chr22:506273273:delG	rs786204673	1	ARSA	NA	0.000521376	frameshift	102	NA	NA
chr22:36875833:C/T	rs201021542	1	NCF4	NA	0.000521376	stop gained	270	R	X
chrX:154533122:C/T	rs137852327	1	G6PD	NA	0.000521376	missense	291	V	M

## Sheet: Data5
variation	ID	gene	GT status	Allele count (in 3209)	MAF	consequence	AA position	reference AA	Alternate AA
chr1:11795116:A/G	rs368321176	MTHFR	NA	1	0.000155812	missense	338	M	T
chr1:11796313:T/C	rs200100285	MTHFR	NA	4	0.000623247	missense	225	I	V
chr1:17262194:T/A	rs142129409	PADI3	NA	57	0.00888127	missense	112	L	H
chr1:17282897:C/A	rs144944758	PADI3	NA	7	0.00109068	missense	605	P	T
chr1:53200766:C/G	rs201966320	CPT2	NA	2	0.000311624	missense	67	A	G
chr1:53213283:CTT/C	rs1557719455	CPT2	NA	1	0.000155812	frameshift	556	L	fs
chr1:53213399:GC/G	rs760255368	CPT2	NA	1	0.000155812	frameshift	594	S	fs
chr1:63402348:G/A	rs199682486	ALG6	NA	11	0.00171393	splice		-
chr1:63404542:G/A	unknown	ALG6	NA	1	0.000155812	splice		-
chr1:63411331:G/A	rs372079206	ALG6	NA	1	0.000155812	missense	227	G	E
chr1:93997943:G/A	rs886044763	ABCA4	NA	1	0.000155812	missense	2216	A	V
chr1:94001001:C/T	rs745654673	ABCA4	NA	1	0.000155812	splice		-
chr1:94005500:G/A	rs61751383	ABCA4	NA	1	0.000155812	stop	2030	R	*
chr1:94005509:G/A	rs61751408	ABCA4	NA	3	0.000467435	missense	2027	L	F
chr1:94010872:G/A	rs369973540	ABCA4	NA	2	0.000311624	missense	1881	A	V
chr1:94018445:C/T	rs778234759	ABCA4	NA	3	0.000467435	intron		-
chr1:94019581:C/T	rs61751377	ABCA4	NA	1	0.000155812	splice		-
chr1:94021262:C/A	rs773880325	ABCA4	NA	1	0.000155812	stop	1666	E	*
chr1:94021340:G/A	rs61751404	ABCA4	NA	2	0.000311624	missense	1640	R	W
chr1:94025011:G/A	rs61750152	ABCA4	NA	2	0.000311624	missense	1526	T	M
chr1:94029515:C/T	rs61751402	ABCA4	NA	1	0.000155812	missense	1490	C	Y
chr1:94030433:C/A	rs886044741	ABCA4	NA	1	0.000155812	missense	1449	W	C
chr1:94031027:A/G	rs61750135	ABCA4	NA	1	0.000155812	missense	1408	W	R
chr1:94031110:G/A	rs61750130	ABCA4	NA	3	0.000467435	missense	1380	P	L
chr1:94043411:G/A	unknown	ABCA4	NA	1	0.000155812	stop	1039	Q	*
chr1:94043470:G/A	rs201855602	ABCA4	NA	2	0.000311624	missense	1019	T	M
chr1:94051660:G/A	rs1660843703	ABCA4	NA	1	0.000155812	stop	876	Q	*
chr1:94060656:G/A	rs61749423	ABCA4	NA	1	0.000155812	stop	681	R	*
chr1:94063157:C/T	rs61748559	ABCA4	NA	1	0.000155812	missense	572	R	Q
chr1:94063224:C/A	rs61748558	ABCA4	NA	1	0.000155812	stop	550	G	*
chr1:94080708:C/T	rs959119236	ABCA4	NA	1	0.000155812	missense	290	R	Q
chr1:94080727:A/G	rs529598960	ABCA4	NA	1	0.000155812	splice		-
chr1:94098794:C/A	rs62645944	ABCA4	NA	1	0.000155812	splice	256	V
chr1:94098827:A/C	rs1662208035	ABCA4	NA	1	0.000155812	stop	245	Y	*
chr1:94098928:G/A	rs61750200	ABCA4	NA	1	0.000155812	missense	212	R	C
chr1:94108653:A/ATG	rs1275663715	ABCA4	NA	1	0.000155812	frameshift	122	L	Lfs
chr1:94111579:C/T	rs150774447	ABCA4	NA	1	0.000155812	missense	54	C	Y
chr1:147276111:A/AAAGTTATT	rs782715316	CHD1L	African relevant candidate	1	0.000155812	frameshift	468	R	fs
chr1:150799607:G/A	rs74315303	CTSK	NA	1	0.000155812	stop	241	R	*
chr1:150804203:C/G	rs74315302	CTSK	NA	1	0.000155812	missense	146	G	R
chr1:150805969:CAG/C	rs773943327	CTSK	NA	1	0.000155812	frameshift	97	L	fs
chr1:150806144:ACCAAGAGAAGC/A	rs760640027	CTSK	NA	1	0.000155812	frameshift	64	ASLG	fs
chr1:151025590:A/ATTTTTAAT	unknown	PRUNE1	NA	1	0.000155812	stop	199	E	DF*fs
chr1:151025602:C/CGA	unknown	PRUNE1	NA	1	0.000155812	frameshift	203	A	Afs
chr1:152303455:T/A	rs777048675	FLG	NA	1	0.000155812	stop	3811	R	*
chr1:152303595:G/C	rs1262578796	FLG	NA	1	0.000155812	stop	3764	S	*
chr1:152304631:G/A	rs143418984	FLG	NA	3	0.000467435	stop	3419	R	*
chr1:152304888:C/T	rs1273563413	FLG	NA	1	0.000155812	stop	3333	W	*
chr1:152305146:G/T	rs150597413	FLG	NA	24	0.00373948	stop	3247	S	*
chr1:152306225:C/CCAGT	rs768352654	FLG	NA	1	0.000155812	frameshift	2887	Q	QLfs
chr1:152306511:G/T	unknown	FLG	NA	1	0.000155812	stop	2792	S	*
chr1:152306605:C/A	rs776688572	FLG	NA	1	0.000155812	stop	2761	G	*
chr1:152306833:G/A	rs754727774	FLG	NA	1	0.000155812	stop	2685	R	*
chr1:152307049:T/A	rs567795279	FLG	NA	1	0.000155812	stop	2613	R	*
chr1:152307547:G/A	rs138726443	FLG	NA	20	0.00311624	stop	2447	R	*
chr1:152307637:G/A	rs528722713	FLG	NA	1	0.000155812	stop	2417	Q	*
chr1:152307855:G/T	rs372754256	FLG	NA	1	0.000155812	stop	2344	S	*
chr1:152308204:C/A	rs778545248	FLG	NA	1	0.000155812	stop	2228	G	*
chr1:152308647:G/T	rs147145234	FLG	NA	2	0.000311624	stop	2080	S	*
chr1:152308717:G/A	rs369424988	FLG	NA	1	0.000155812	stop	2057	Q	*
chr1:152309046:C/T	rs560912365	FLG	NA	3	0.000467435	stop	1947	W	*
chr1:152309169:G/T	rs141784184	FLG	NA	2	0.000311624	stop	1906	S	*
chr1:152310073:C/CTGAGT	rs775716153	FLG	NA	1	0.000155812	frameshift	1604	-	Tfs
chr1:152310118:G/A	rs1427792884	FLG	NA	1	0.000155812	stop	1590	Q	*
chr1:152310466:G/A	rs146686141	FLG	NA	1	0.000155812	stop	1474	R	*
chr1:152310981:G/T	rs754812742	FLG	NA	1	0.000155812	stop	1302	S	*
chr1:152311113:G/T	rs1438692967	FLG	NA	1	0.000155812	stop	1258	S	*
chr1:152311129:C/A	rs199895224	FLG	NA	1	0.000155812	stop	1253	G	*
chr1:152311468:G/A	rs141375260	FLG	NA	1	0.000155812	stop	1140	R	*
chr1:152311545:G/C	unknown	FLG	NA	78	0.0121533	stop	1114	S	*
chr1:152311695:C/T	rs546421276	FLG	NA	1	0.000155812	stop	1064	W	*
chr1:152311957:G/A	rs144419479	FLG	NA	1	0.000155812	stop	977	Q	*
chr1:152312507:G/GA	rs750623625	FLG	NA	1	0.000155812	frameshift	793	F	Ffs
chr1:152312524:G/A	rs183942200	FLG	NA	1	0.000155812	stop	788	R	*
chr1:152313823:G/A	rs142991475	FLG	NA	1	0.000155812	stop	355	Q	*
chr1:152314107:G/T	rs199885226	FLG	NA	1	0.000155812	stop	260	S	*
chr1:152314399:C/A	rs1214424848	FLG	NA	1	0.000155812	stop	163	G	*
chr1:152314408:C/CT	rs779619110	FLG	NA	1	0.000155812	frameshift	159	-	fs
chr1:152315363:C/A	rs114733570	FLG	NA	4	0.000623247	stop	32	E	*
chr1:155235196:G/A	rs80356771	GBA1	NA	2	0.000311624	missense	502	R	C
chr1:155235252:A/G	rs421016	GBA1	NA	13	0.00202555	missense	483	L	P
chr1:155235727:C/G	rs1064651	GBA1	NA	1	0.000155812	missense	448	D	H
chr1:155235775:A/G	rs1557901552	GBA1	NA	1	0.000155812	missense	432	W	R
chr1:155235823:C/T	rs121908311	GBA1	NA	1	0.000155812	missense	416	G	S
chr1:155235843:T/C	rs76763715	GBA1	NA	11	0.00171393	missense	409	N	S
chr1:155237453:C/T	rs78973108	GBA1	NA	3	0.000467435	missense	296	R	Q
chr1:155237576:A/T	rs74500255	GBA1	NA	1	0.000155812	missense	255	F	Y
chr1:155238630:G/A	rs439898	GBA1	NA	1	0.000155812	missense	159	R	W
chr1:155240660:G/GC	rs387906315	GBA1	NA	1	0.000155812	frameshift	28	-	fs
chr1:167809814:A/C	rs1378681055	ADCY10	NA	1	0.000155812	stop	1566	L	*
chr1:167818125:G/A	rs774635806	ADCY10	NA	2	0.000311624	stop	1477	Q	*
chr1:167824528:G/A	rs146725782	ADCY10	NA	2	0.000311624	stop	1334	R	*
chr1:167832985:A/G	rs772139223	ADCY10	NA	1	0.000155812	splice		-
chr1:167901773:G/A	rs768185604	ADCY10	NA	1	0.000155812	stop	109	R	*
chr1:197089991:C/T	rs201362977	ASPM	African relevant candidate	1	0.000155812	missense	3308	R	H
chr1:197093050:A/G	rs199503603	ASPM	African relevant candidate	3	0.000467435	splice		-
chr1:197101127:A/C	rs876661036	ASPM	African relevant candidate	1	0.000155812	stop	2708	Y	X
chr1:197101918:T/TGGTGGCTC	rs758549961	ASPM	African relevant candidate	1	0.000155812	frameshift	2445	I	fs
chr1:197101965:G/GTTTTT	unknown	ASPM	African relevant candidate	2	0.000311624	stop	2429	S	fs
chr1:197101981:T/TACGGCGAC	unknown	ASPM	African relevant candidate	2	0.000311624	frameshift	2424	R	fs
chr1:197117875:G/A	rs886039310	ASPM	African relevant candidate	1	0.000155812	stop	1327	R	X
chr1:197142991:G/A	unknown	ASPM	African relevant candidate	1	0.000155812	stop	421	Q	X
chr1:204155021:G/A	rs547414447	REN	NA	1	0.000155812	missense	406	R	C
chr1:235465651:T/TAA	rs367543075	B3GALNT2	NA	3	0.000467435	frameshift	275	-	fs
chr1:236795739:T/C	rs776165231	MTR	NA	1	0.000155812	splice		-
chr1:236806143:G/C	rs145939391	MTR	NA	1	0.000155812	splice		-
chr1:236816448:G/C	unknown	MTR	NA	1	0.000155812	splice		-
chr1:236861124:G/T	rs764980259	MTR	NA	9	0.00140231	splice		-
chr1:236894558:G/T	unknown	MTR	NA	1	0.000155812	splice		-
chr1:236895470:C/T	rs121913578	MTR	NA	3	0.000467435	missense	1173	P	L
chr2:31526224:C/T	rs9332967	SRD5A2	NA	1	0.000155812	missense	246	R	Q
chr2:31529313:T/C	rs121434251	SRD5A2	NA	2	0.000311624	missense	231	H	R
chr2:31533671:T/C	rs368386747	SRD5A2	NA	1	0.000155812	missense	126	Q	R
chr2:110150257:C/A	rs1458494785	NPHP1	NA	1	0.000155812	splice		-
chr2:110163048:C/T	rs121907899	NPHP1	NA	3	0.000467435	missense	287	G	R
chr2:110168520:G/GT	rs766524637	NPHP1	NA	2	0.000311624	frameshift	185	-	fs
chr2:165770196:G/A	rs775341386	GALNT3	NA	1	0.000155812	stop	169	R	*
chr2:169140514:T/TG	rs80338754	LRP2	NA	2	0.000311624	frameshift	4380	P	Pfs
chr2:169175301:G/A	rs768458485	LRP2	NA	1	0.000155812	stop	3554	R	*
chr2:169181504:G/GCC	unknown	LRP2	NA	2	0.000311624	frameshift	3371	T	Tfs
chr2:169181514:T/TTAAAAAA	unknown	LRP2	NA	2	0.000311624	synonymous	3368	N
chr2:169181514:C/T	unknown	LRP2	NA	1	0.000155812	stop	3368	N	IF*fs
chr2:169209639:G/A	rs753549113	LRP2	NA	1	0.000155812	stop	2095	R	*
chr2:169246909:G/A	unknown	LRP2	NA	1	0.000155812	stop	996	R	*
chr2:173263794:G/A	rs1273551046	MAP3K20	NA	1	0.000155812	stop	534	W	*
chr2:174748176:C/T	rs1683770665	CHRNA1	NA	1	0.000155812	missense	441	G	E
chr2:174748204:C/T	rs151081792	CHRNA1	NA	2	0.000311624	missense	432	G	R
chr2:174753595:C/T	rs137852809	CHRNA1	NA	1	0.000155812	missense	229	R	H
chr2:174757630:C/A	rs199470444	CHRNA1	NA	1	0.000155812	missense	94	G	C
chr2:174757945:C/A	rs746673907	CHRNA1	NA	1	0.000155812	intron		-
chr2:174759341:C/T	rs147488907	CHRNA1	NA	7	0.00109068	missense	75	R	H
chr2:174759501:T/G	unknown	CHRNA1	NA	1	0.000155812	missense	59	Q	P
chr2:174759601:G/A	rs536229089	CHRNA1	NA	1	0.000155812	missense	26	R	C
chr2:185744413:T/C	rs902249990	FSIP2	NA	1	0.000155812	splice		-
chr2:185761068:C/T	rs1692341220	FSIP2	NA	1	0.000155812	stop	387	Q	*
chr2:185789771:G/T	unknown	FSIP2	NA	1	0.000155812	stop	879	E	*
chr2:185795593:C/A	rs891554477	FSIP2	NA	1	0.000155812	stop	2819	Y	*
chr2:185804931:C/T	rs774660891	FSIP2	NA	1	0.000155812	stop	5209	Q	*
chr2:185805644:T/G	rs767925619	FSIP2	NA	1	0.000155812	stop	5446	Y	*
chr2:185807934:C/CA	rs1574199420	FSIP2	NA	1	0.000155812	frameshift	6210	Q	Qfs
chr2:185808088:T/A	unknown	FSIP2	NA	1	0.000155812	stop	6261	L	*
chr2:211384054:A/G	rs768312275	ERBB4	African relevant candidate	1	0.000155812	missense	1163	L	P
chr2:211420475:A/ATC	unknown	ERBB4	African relevant candidate	3	0.000467435	frameshift	1034	I	fs
chr2:211420483:T/TC	unknown	ERBB4	African relevant candidate	3	0.000467435	frameshift	1032	P	fs
chr2:211420484:G/GCC	unknown	ERBB4	African relevant candidate	3	0.000467435	frameshift	1032	P	fs
chr2:211713603:C/T	unknown	ERBB4	African relevant candidate	1	0.000155812	missense	310	S	N
chr2:211722488:G/A	rs2106122566	ERBB4	African relevant candidate	1	0.000155812	missense	263	P	L
chr2:211750692:T/A	unknown	ERBB4	African relevant candidate	1	0.000155812	missense	190	H	L
chr2:232523180:C/CG	rs730882159	PRSS56	NA	1	0.000155812	upstream		-
chr2:232523817:A/AC	rs730882064	PRSS56	NA	3	0.000467435	upstream		-
chr2:232525264:TG/T	rs780960251	PRSS56	NA	2	0.000311624	upstream		-
chr2:240868986:G/A	rs121908523	AGXT	NA	1	0.000155812	missense	41	G	R
chr2:240871433:G/A	rs121908529	AGXT	NA	11	0.00171393	missense	170	G	R
chr2:240876005:G/T	rs180177281	AGXT	NA	1	0.000155812	splice		-
chr2:240877534:C/G	rs180177286	AGXT	NA	1	0.000155812	splice		-
chr3:10034797:A/G	rs764507146	FANCD2	African relevant candidate	1	0.000155812	missense	126	S	G
chr3:10043577:A/AGAAGCCTG	unknown	FANCD2	African relevant candidate	1	0.000155812	frameshift	356	I	fs
chr3:10047915:A/G	rs748006255	FANCD2	African relevant candidate	1	0.000155812	splice		-
chr3:10063840:C/T	rs755464133	FANCD2	African relevant candidate	1	0.000155812	stop	626	Q	X
chr3:10072982:G/A	rs142365855	FANCD2	African relevant candidate	1	0.000155812	splice		-
chr3:10073363:G/A	rs201811817	FANCD2	African relevant candidate	4	0.000623247	splice		-
chr3:10088463:C/T	rs369022159	FANCD2	African relevant candidate	1	0.000155812	stop	1161	Q	X
chr3:15635478:CGG/C	rs765906887	BTD	NA	1	0.000155812	frameshift	14	G	fs
chr3:15635481:CTG/C	rs750965140	BTD	NA	1	0.000155812	frameshift	15	C	fs
chr3:15635563:G/A	rs397507170	BTD	NA	1	0.000155812	missense	42	V	M
chr3:15644367:G/A	rs13073139	BTD	NA	3	0.000467435	missense	151	A	T
chr3:15644438:C/T	rs750363004	BTD	NA	3	0.000467435	synonymous	174	F
chr3:15644611:A/G	rs28934601	BTD	NA	2	0.000311624	missense	232	D	G
chr3:15645224:A/C	rs80338685	BTD	NA	10	0.00155812	missense	436	Q	H
chr3:15645451:C/T	rs104893688	BTD	NA	3	0.000467435	missense	512	T	M
chr3:15645468:C/T	rs80338686	BTD	NA	1	0.000155812	missense	518	R	C
chr3:52349421:G/A	rs748612396	DNAH1	NA	1	0.000155812	splice		-
chr3:52356630:G/A	unknown	DNAH1	NA	1	0.000155812	stop	1237	W	*
chr3:52356692:C/T	unknown	DNAH1	NA	1	0.000155812	stop	1258	Q	*
chr3:52366732:G/A	rs759219188	DNAH1	NA	1	0.000155812	splice		-
chr3:52375327:T/TG	rs762545991	DNAH1	NA	1	0.000155812	frameshift	2358	M	fs
chr3:52381679:C/CG	unknown	DNAH1	NA	8	0.00124649	frameshift	2550	Q	fs
chr3:52389575:C/T	rs759727960	DNAH1	NA	2	0.000311624	stop	3204	R	*
chr3:52391329:G/A	rs1405296703	DNAH1	NA	1	0.000155812	splice		-
chr3:52397045:G/A	rs749238811	DNAH1	NA	1	0.000155812	splice		-
chr3:52399099:G/A	rs767196276	DNAH1	NA	1	0.000155812	stop	4113	W	*
chr3:121993883:A/C	rs141450561	ILDR1	NA	3	0.000467435	missense	289	L	W
chr3:121994185:G/A	rs920852517	ILDR1	NA	2	0.000311624	stop	259	R	*
chr3:122022067:G/GGCCAT	rs763645197	ILDR1	NA	1	0.000155812	frameshift	4	P	HGfs
chr3:136256588:C/T	rs186031457	PCCB	NA	2	0.000311624	stop	113	R	*
chr3:136262015:C/T	rs879253815	PCCB	NA	1	0.000155812	missense	165	R	W
chr3:136293784:C/T	rs374722096	PCCB	NA	1	0.000155812	missense	228	P	L
chr3:136327173:G/GTA	rs750343369	PCCB	NA	5	0.000779059	frameshift	406	G	Gfs
chr3:180642072:G/A	rs201780665	CCDC39	NA	1	0.000155812	stop	599	R	*
chr3:180654860:CTG/C	rs773801386	CCDC39	NA	1	0.000155812	frameshift	277	T	fs
chr4:635958:C/T	rs374915809	PDE6B	NA	1	0.000155812	missense	234	R	C
chr4:635962:G/A	rs757918699	PDE6B	NA	1	0.000155812	missense	235	R	H
chr4:654119:C/T	rs121918579	PDE6B	NA	1	0.000155812	stop	298	Q	*
chr4:654857:C/T	unknown	PDE6B	NA	1	0.000155812	missense	321	L	F
chr4:655974:G/A	rs368173258	PDE6B	NA	1	0.000155812	missense	343	G	S
chr4:657374:G/C	rs774502142	PDE6B	NA	1	0.000155812	missense	427	W	C
chr4:660611:G/A	rs147847379	PDE6B	NA	1	0.000155812	missense	538	E	K
chr4:662198:G/A	rs777799273	PDE6B	NA	1	0.000155812	missense	560	R	H
chr4:662204:G/A	rs774268095	PDE6B	NA	1	0.000155812	missense	562	G	D
chr4:662550:C/CG	rs2109255277	PDE6B	NA	1	0.000155812	frameshift	588	-	fs
chr4:662591:G/A	rs752846577	PDE6B	NA	1	0.000155812	missense	602	R	H
chr4:664208:A/T	rs746552548	PDE6B	NA	1	0.000155812	stop	706	K	*
chr4:664891:A/T	rs751413984	PDE6B	NA	1	0.000155812	missense	714	M	L
chr4:664903:G/A	rs150639487	PDE6B	NA	1	0.000155812	missense	718	D	N
chr4:664945:G/A	rs727504075	PDE6B	NA	1	0.000155812	splice		-
chr4:666588:G/A	rs141563823	PDE6B	NA	1	0.000155812	missense	776	D	N
chr4:666606:G/A	rs145124626	PDE6B	NA	1	0.000155812	missense	782	V	M
chr4:667890:T/C	rs745856717	PDE6B	NA	1	0.000155812	downstream		-
chr4:667895:G/C	rs746471576	PDE6B	NA	1	0.000155812	downstream		-
chr4:670140:C/CCG	unknown	PDE6B	NA	3	0.000467435	upstream		-
chr4:670141:A/AG	unknown	PDE6B	NA	3	0.000467435	upstream		-
chr4:3489794:G/A	rs1172471433	DOK7	NA	1	0.000155812	missense	257	G	E
chr4:3493106:A/AGCCT	rs606231128	DOK7	NA	9	0.00140231	frameshift	374	S	SLfs
chr4:3493242:G/GC	rs606231129	DOK7	NA	2	0.000311624	frameshift	419	S	Sfs
chr4:5753053:G/T	rs1183699638	EVC	NA	1	0.000155812	splice		-
chr4:5793606:A/G	rs909612975	EVC	NA	1	0.000155812	splice		-
chr4:5798585:G/A	rs773019082	EVC	NA	1	0.000155812	splice		-
chr4:6277579:C/T	rs71530923	WFS1	NA	2	0.000311624	stop	42	R	*
chr4:6291265:C/T	rs760631912	WFS1	NA	1	0.000155812	missense	177	R	C
chr4:6301468:G/A	rs774265764	WFS1	NA	1	0.000155812	missense	558	R	H
chr4:17492332:C/T	rs1028029163	QDPR	NA	1	0.000155812	missense	149	G	R
chr4:17511987:C/G	rs104893863	QDPR	NA	1	0.000155812	missense	23	G	A
chr4:55965689:C/T	rs752140135	CEP135	NA	1	0.000155812	stop	292	R	*
chr4:56019454:TACAA/T	rs751437333	CEP135	NA	2	0.000311624	frameshift	1039	TN	fs
chr4:118833583:T/TG	rs759594785	SEC24D	NA	1	0.000155812	frameshift	38	P	Pfs
chr4:158680482:A/AT	rs796051964	ETFDH	NA	1	0.000155812	frameshift	17	H	Hfs
chr4:158680553:C/T	rs773668457	ETFDH	NA	2	0.000311624	stop	41	R	*
chr4:158682269:G/A	rs121964954	ETFDH	NA	1	0.000155812	missense	84	A	T
chr4:158682314:C/T	rs371493232	ETFDH	NA	1	0.000155812	missense	99	R	C
chr4:158684599:T/G	rs779896449	ETFDH	NA	1	0.000155812	missense	138	L	R
chr4:158685136:C/T	rs762928354	ETFDH	NA	1	0.000155812	missense	175	R	C
chr4:158699015:T/C	rs377686388	ETFDH	NA	1	0.000155812	missense	334	L	P
chr4:158699093:C/T	rs776428695	ETFDH	NA	1	0.000155812	missense	360	A	V
chr4:169424635:G/A	rs377607698	NEK1	NA	1	0.000155812	missense	1047	S	L
chr4:169424668:G/C	rs199947197	NEK1	NA	1	0.000155812	stop	1036	S	*
chr4:169507036:C/G	rs1169358983	NEK1	NA	1	0.000155812	splice		-
chr4:169580841:C/G	rs897732893	NEK1	NA	1	0.000155812	splice		-
chr4:169588686:G/A	rs1554075506	NEK1	NA	1	0.000155812	missense	172	P	S
chr5:13753248:GCTTT/G	rs1353723750	DNAH5	NA	1	0.000155812	frameshift	3618	ES	fs
chr5:13753289:GA/G	rs397515540	DNAH5	NA	5	0.000779059	frameshift	3605	D	fs
chr5:13793710:G/A	rs775946081	DNAH5	NA	1	0.000155812	stop	2677	R	*
chr5:13830026:C/T	rs753614861	DNAH5	NA	2	0.000311624	missense	2083	M	I
chr5:13830763:C/CGTGAT	rs1436141222	DNAH5	NA	2	0.000311624	frameshift	1965	T	TSfs
chr5:13841112:G/A	rs761622153	DNAH5	NA	1	0.000155812	stop	1835	Q	*
chr5:13894796:ACT/A	rs1462578042	DNAH5	NA	1	0.000155812	frameshift	761	RV	Sfs
chr5:31515530:C/A	unknown	DROSHA	NA	1	0.000155812	stop	328	G	*
chr5:37153973:G/A	rs147416429	CPLANE1	NA	1	0.000155812	stop	2714	R	*
chr5:37221459:G/A	rs760906097	CPLANE1	NA	1	0.000155812	missense	871	R	C
chr5:37226811:A/C	rs530569572	CPLANE1	NA	1	0.000155812	stop	595	L	*
chr5:41149977:G/T	unknown	C6	NA	1	0.000155812	stop	780	S	*
chr5:41158706:G/A	rs751461380	C6	NA	1	0.000155812	stop	646	Q	*
chr5:41161798:A/AT	rs779825789	C6	NA	1	0.000155812	stop	451	Y	*
chr5:79069518:A/G	rs56774046	DMGDH	NA	1	0.000155812	splice		-
chr5:80679017:C/T	rs1580556516	MSH3	African relevant candidate	1	0.000155812	stop	422	Q	X
chr5:80728917:TA/T	rs1580589397	MSH3	African relevant candidate	1	0.000155812	frameshift	507	I	fs
chr5:80761545:G/A	rs367544716	MSH3	African relevant candidate	1	0.000155812	splice		-
chr5:80787564:G/A	rs200639359	MSH3	African relevant candidate	1	0.000155812	splice		-
chr5:132557327:G/A	rs377260382	RAD50	PCa GT gene	2	0.000311624	start lost	1	M	I
chr5:132575915:AT/A	rs587781721	RAD50	PCa GT gene	1	0.000155812	frameshift	118	I	fs
chr6:38729918:A/AT	rs1032638497	DNAH8	NA	1	0.000155812	frameshift	181	N	Nfs
chr6:38734603:T/TA	unknown	DNAH8	NA	1	0.000155812	frameshift	247	I	Ifs
chr6:38780066:G/A	rs376576474	DNAH8	NA	1	0.000155812	splice		-
chr6:38803196:G/A	rs767180208	DNAH8	NA	1	0.000155812	stop	973	W	*
chr6:38848746:G/A	rs1775504884	DNAH8	NA	1	0.000155812	stop	1715	W	*
chr6:38872662:C/T	rs779286785	DNAH8	NA	1	0.000155812	stop	2373	R	*
chr6:38894749:C/T	rs149070832	DNAH8	NA	1	0.000155812	stop	2878	R	*
chr6:38899907:G/A	rs144711161	DNAH8	NA	3	0.000467435	splice		-
chr6:38926054:G/A	rs376903331	DNAH8	NA	1	0.000155812	splice		-
chr6:38935698:G/T	rs776791493	DNAH8	NA	1	0.000155812	splice		-
chr6:38938227:G/A	rs1297831618	DNAH8	NA	1	0.000155812	splice		-
chr6:38973760:C/T	rs758584780	DNAH8	NA	1	0.000155812	stop	4209	R	*
chr6:38974530:G/T	unknown	DNAH8	NA	1	0.000155812	splice		-
chr6:39012463:C/CTGGA	unknown	DNAH8	NA	1	0.000155812	frameshift	4514	L	LDfs
chr6:39871532:G/A	rs200668867	DAAM2	NA	8	0.00124649	missense	335	R	Q
chr6:39879377:C/A	rs150676991	DAAM2	NA	4	0.000623247	missense	582	P	H
chr6:39887494:G/GATAC	unknown	DAAM2	NA	1	0.000155812	frameshift	654	-	Ifs
chr6:39887497:C/CG	unknown	DAAM2	NA	2	0.000311624	frameshift	655	-	fs
chr6:39897248:G/T	rs771483933	DAAM2	NA	1	0.000155812	stop	862	E	*
chr6:39901913:C/T	rs111950018	DAAM2	NA	1	0.000155812	missense	1028	S	L
chr6:42050587:G/A	rs764017934	TAF8	NA	1	0.000155812	splice		-
chr6:42055631:T/A	unknown	TAF8	NA	1	0.000155812	splice		-
chr6:42057388:G/C	unknown	TAF8	NA	1	0.000155812	splice		-
chr6:42066392:T/TA	rs777746264	TAF8	NA	1	0.000155812	frameshift	190	-	fs
chr6:42077099:G/A	rs371261267	TAF8	NA	1	0.000155812	splice		-
chr6:49435500:G/A	rs777758903	MMUT	NA	1	0.000155812	missense	694	R	W
chr6:49440238:C/G	rs747897332	MMUT	NA	1	0.000155812	missense	642	G	R
chr6:49451591:G/A	rs727504020	MMUT	NA	1	0.000155812	stop	403	R	*
chr6:49451716:T/C	rs879253839	MMUT	NA	1	0.000155812	splice		-
chr6:49457762:G/A	rs200596762	MMUT	NA	1	0.000155812	stop	228	R	*
chr6:49457790:T/G	rs1446389693	MMUT	NA	1	0.000155812	missense	218	Q	H
chr6:51619425:G/A	rs144193508	PKHD1	NA	1	0.000155812	stop	3961	R	*
chr6:51659682:G/A	rs148617572	PKHD1	NA	1	0.000155812	missense	3482	R	C
chr6:51748297:G/A	rs786204688	PKHD1	NA	1	0.000155812	stop	3107	R	*
chr6:51753281:A/G	rs760222236	PKHD1	NA	1	0.000155812	missense	2957	I	T
chr6:51775844:G/C	rs200432861	PKHD1	NA	1	0.000155812	missense	2840	R	G
chr6:51903601:A/T	rs200179145	PKHD1	NA	5	0.000779059	missense	2331	I	K
chr6:51934319:C/T	rs180675584	PKHD1	NA	1	0.000155812	missense	1971	G	D
chr6:52025480:G/A	rs1581808463	PKHD1	NA	1	0.000155812	stop	1444	Q	*
chr6:52025590:A/C	rs1464962854	PKHD1	NA	1	0.000155812	missense	1407	L	R
chr6:52048558:G/A	rs398124478	PKHD1	NA	1	0.000155812	stop	781	R	*
chr6:52055593:A/T	rs749293235	PKHD1	NA	1	0.000155812	stop	610	Y	*
chr6:52060038:G/A	rs376040501	PKHD1	NA	1	0.000155812	missense	375	R	W
chr6:52065051:C/T	rs1554220431	PKHD1	NA	1	0.000155812	splice		-
chr6:52071009:T/C	rs369925690	PKHD1	NA	1	0.000155812	missense	222	I	V
chr6:52079899:C/A	rs752327566	PKHD1	NA	1	0.000155812	splice		-
chr6:52083201:G/A	rs137852944	PKHD1	NA	5	0.000779059	missense	36	T	M
chr6:63720728:TTGAG/T	rs769824975	EYS	NA	2	0.000311624	3 UTR region UTR region		-
chr6:63720870:GTC/G	rs1486663077	EYS	NA	1	0.000155812	3 UTR region UTR region		-
chr6:63721252:A/G	rs373203896	EYS	NA	1	0.000155812	3 UTR region UTR region		-
chr6:63726641:A/C	rs779983752	EYS	NA	1	0.000155812	downstream		-
chr6:63864360:T/C	rs1772621012	EYS	NA	1	0.000155812	splice		-
chr6:64066348:TA/T	rs752953889	EYS	NA	1	0.000155812	frameshift	2238	P	fs
chr6:64081879:CTGTT/C	rs1488052513	EYS	NA	1	0.000155812	frameshift	2182	NS	fs
chr6:64307024:C/T	rs878853350	EYS	NA	1	0.000155812	stop	2046	W	*
chr6:64307083:CTG/C	rs1491200209	EYS	NA	1	0.000155812	splice		-
chr6:64591510:CAGCTATA/C	rs761238771	EYS	NA	1	0.000155812	frameshift	1450	LIA	fs
chr6:64591896:AG/A	rs1431710414	EYS	NA	1	0.000155812	frameshift	1324	L	fs
chr6:65335073:C/T	rs201823777	EYS	NA	2	0.000311624	stop	558	W	*
chr6:65405173:C/T	rs1195522061	EYS	NA	1	0.000155812	splice		-
chr6:156871638:G/T	rs201653711	ARID1B	NA	1	0.000155812	intron		-
chr6:160557395:T/TAAAAAA	unknown	LPA	NA	2	0.000311624	stop	1603	E	VF*
chr6:160606475:A/G	rs1562341866	LPA	NA	1	0.000155812	splice		-
chr6:160611662:G/A	rs746733669	LPA	NA	1	0.000155812	stop	835	R	*
chr6:160650361:C/CG	unknown	LPA	NA	1	0.000155812	frameshift	62	R	Sfs
chr6:160650362:C/CCG	unknown	LPA	NA	1	0.000155812	frameshift	62	R	Tfs
chr6:160650372:G/A	unknown	LPA	NA	1	0.000155812	stop	59	Q	*
chr6:160650378:G/GAAAA	unknown	LPA	NA	1	0.000155812	frameshift	56	-	Ffs
chr6:166943091:T/C	rs2128645761	RNASET2	NA	1	0.000155812	splice		-
chr7:5741794:G/A	rs759063276	RNF216	NA	1	0.000155812	stop	75	R	*
chr7:21588578:C/T	rs200073714	DNAH11	NA	1	0.000155812	stop	639	Q	*
chr7:21591316:G/A	rs1310930757	DNAH11	NA	1	0.000155812	stop	802	W	*
chr7:21636028:C/G	rs1786848141	DNAH11	NA	1	0.000155812	stop	1553	S	*
chr7:21658902:G/A	rs1782130455	DNAH11	NA	1	0.000155812	stop	1733	W	*
chr7:21659034:A/G	rs1583570354	DNAH11	NA	1	0.000155812	splice		-
chr7:21687256:G/A	rs72657333	DNAH11	NA	1	0.000155812	splice		-
chr7:21702773:C/T	rs200693106	DNAH11	NA	1	0.000155812	stop	2082	R	*
chr7:21707717:C/T	rs778698443	DNAH11	NA	1	0.000155812	stop	2189	R	*
chr7:21710596:C/T	rs201943194	DNAH11	NA	1	0.000155812	stop	2243	R	*
chr7:21744868:A/G	rs761800570	DNAH11	NA	1	0.000155812	splice		-
chr7:21749686:T/TGGTC	unknown	DNAH11	NA	3	0.000467435	frameshift	2894	-	Gfs
chr7:21749697:A/AT	unknown	DNAH11	NA	2	0.000311624	frameshift	2898	Y	Yfs
chr7:21749703:G/GTAAA	unknown	DNAH11	NA	2	0.000311624	frameshift	2900	R	RKfs
chr7:21750356:C/T	rs772228900	DNAH11	NA	1	0.000155812	stop	2978	Q	*
chr7:21884298:G/A	unknown	DNAH11	NA	1	0.000155812	stop	4132	W	*
chr7:21901081:A/ATCTT	unknown	DNAH11	NA	1	0.000155812	3 UTR region UTR region		-
chr7:55142334:A/T	rs1343024399	EGFR	African relevant candidate	1	0.000155812	missense	46	D	V
chr7:55142423:C/A	rs778638117	EGFR	African relevant candidate	1	0.000155812	missense	76	L	I
chr7:55173087:G/A	rs150423237	EGFR	African relevant candidate	5	0.000779059	missense	675	R	Q
chr7:55181308:G/A	unknown	EGFR	African relevant candidate	1	0.000155812	missense	767	A	T
chr7:55181312:G/A	rs121913465	EGFR	African relevant candidate	1	0.000155812	missense	768	S	N
chr7:55181395:G/A	rs754426793	EGFR	African relevant candidate	1	0.000155812	missense	796	G	S
chr7:55181473:G/A	rs397517125	EGFR	African relevant candidate	1	0.000155812	missense	822	A	T
chr7:55192830:T/C	rs1334821010	EGFR	African relevant candidate	1	0.000155812	missense	897	V	A
chr7:55200352:G/A	rs144496976	EGFR	African relevant candidate	6	0.000934871	missense	962	R	H
chr7:55200381:G/A	rs2128969940	EGFR	African relevant candidate	1	0.000155812	missense	972	A	T
chr7:55202568:G/A	rs1787896241	EGFR	African relevant candidate	1	0.000155812	missense	1072	D	N
chr7:55202622:C/T	rs367870311	EGFR	African relevant candidate	1	0.000155812	missense	1090	P	S
chr7:55202706:C/T	rs587777941	EGFR	African relevant candidate	1	0.000155812	intron		-
chr7:80646651:G/A	rs2116401113	CD36	NA	1	0.000155812	splice		-
chr7:80661161:C/G	rs201765331	CD36	NA	2	0.000311624	stop	127	S	*
chr7:80662988:A/G	rs3211901	CD36	NA	2	0.000311624	splice		-
chr7:80663005:T/TATCA	rs780114238	CD36	NA	2	0.000311624	frameshift	149	Y	YQfs
chr7:80671017:G/T	rs747098468	CD36	NA	1	0.000155812	stop	287	G	*
chr7:80671994:T/G	rs56381858	CD36	NA	1	0.000155812	stop	360	L	*
chr7:80672800:C/T	rs148910227	CD36	NA	1	0.000155812	missense	386	R	W
chr7:80674023:G/GTCAAGTAACTGGAAAAATAAACC	rs779622793	CD36	NA	1	0.000155812	frameshift	432	S	SQVTGKINfs
chr7:80674071:T/G	unknown	CD36	NA	1	0.000155812	stop	448	L	*
chr7:80674106:A/ATGAT	rs1314886401	CD36	NA	1	0.000155812	frameshift	460	M	MIfs
chr7:98897744:C/T	rs200157211	TRRAP	African relevant candidate	1	0.000155812	missense	171	R	C
chr7:98994695:A/T	unknown	TRRAP	African relevant candidate	3	0.000467435	stop	3386	K	X
chr7:98994706:G/GGT	unknown	TRRAP	African relevant candidate	3	0.000467435	frameshift	3390	S	fs
chr7:98994726:T/TTAAAAAA	unknown	TRRAP	African relevant candidate	3	0.000467435	frameshift	3397	E	fs
chr7:99005182:G/GTTTTTTA	unknown	TRRAP	African relevant candidate	2	0.000311624	frameshift	3530	L	fs
chr7:99005197:A/AC	unknown	TRRAP	African relevant candidate	3	0.000467435	frameshift	3535	H	fs
chr7:100180654:C/G	unknown	STAG3	NA	1	0.000155812	upstream		-
chr7:100198542:C/T	rs751680143	STAG3	NA	4	0.000623247	stop	438	R	*
chr7:100198949:G/T	rs2117275703	STAG3	NA	5	0.000779059	stop	487	E	*
chr7:100198955:G/T	rs573858879	STAG3	NA	5	0.000779059	stop	489	E	*
chr7:100204096:C/T	rs764841861	STAG3	NA	1	0.000155812	stop	926	R	*
chr7:100892402:G/GA	unknown	ACHE	NA	4	0.000623247	frameshift	495	N	Nfs
chr7:100892421:G/GCC	unknown	ACHE	NA	4	0.000623247	frameshift	489	P	Rfs
chr7:117509069:C/T	rs368505753	CFTR	NA	1	0.000155812	missense	67	P	L
chr7:117509123:G/A	rs75961395	CFTR	NA	1	0.000155812	missense	85	G	E
chr7:117530974:C/T	rs77834169	CFTR	NA	1	0.000155812	missense	117	R	C
chr7:117530975:G/A	rs78655421	CFTR	NA	16	0.00249299	missense	117	R	H
chr7:117535285:T/G	rs121908752	CFTR	NA	1	0.000155812	missense	206	L	W
chr7:117548628:GTT/GTTTT	rs1805177	CFTR	NA	164	0.0255531	splice		-
chr7:117548661:GAAAGC/G	rs3034796	CFTR	NA	9	0.00140231	frameshift	411	KA	fs
chr7:117548758:G/T	rs147422190	CFTR	NA	5	0.000779059	missense	443	D	Y
chr7:117548795:CGG/TGG,C	rs74551128	CFTR	NA	1,3	0.000623247	frameshift	455	AV	Afs
chr7:117559586:TATC/T	rs121908745	CFTR	NA	1	0.000155812	inframe	506	I	-
chr7:117559590:ATCT/A	rs113993960, rs199826652	CFTR	NA	94	0.0146463	inframe	507	IF	I
chr7:117587738:G/A	rs76713772	CFTR	NA	1	0.000155812	splice		-
chr7:117587778:G/T	rs113993959	CFTR	NA	3	0.000467435	stop	542	G	*
chr7:117587806:G/A	rs75527207	CFTR	NA	4	0.000623247	missense	551	G	D
chr7:117587811:C/T	rs74597325	CFTR	NA	1	0.000155812	stop	553	R	*
chr7:117587833:G/C	rs80055610	CFTR	NA	1	0.000155812	missense	560	R	T
chr7:117592004:G/A	rs201978662	CFTR	NA	1	0.000155812	missense	613	A	T
chr7:117594976:G/A	rs397508393	CFTR	NA	1	0.000155812	stop	846	W	*
chr7:117603597:C/A	rs369521395	CFTR	NA	2	0.000311624	missense	908	T	N
chr7:117610517:A/G	rs193922515	CFTR	NA	1	0.000155812	splice		-
chr7:117610521:G/C	rs1800111	CFTR	NA	11	0.00171393	missense	997	L	F
chr7:117614699:G/C	rs75541969	CFTR	NA	2	0.000311624	missense	1152	D	H
chr7:117642566:G/A	rs77010898	CFTR	NA	2	0.000311624	stop	1282	W	*
chr7:117652877:C/G	rs80034486	CFTR	NA	1	0.000155812	missense	1303	N	K
chr7:143316395:A/T	rs202217420	CLCN1	NA	4	0.000623247	splice		-
chr7:143321720:G/T	rs369773321	CLCN1	NA	2	0.000311624	stop	190	G	*
chr7:143321841:G/A	rs80356700	CLCN1	NA	1	0.000155812	missense	230	G	E
chr7:143323387:G/A	rs776073429	CLCN1	NA	1	0.000155812	splice		-
chr7:143330772:G/A	rs150885084	CLCN1	NA	1	0.000155812	missense	285	G	E
chr7:143330838:T/C	rs80356701	CLCN1	NA	3	0.000467435	missense	307	F	S
chr7:143332490:T/G	rs121912799	CLCN1	NA	1	0.000155812	missense	413	F	C
chr7:143339286:ATACCCTGCGGAGGC/A	rs768119034	CLCN1	NA	1	0.000155812	frameshift	479	IPCGG	fs
chr7:143339527:G/T	rs121912801	CLCN1	NA	1	0.000155812	missense	496	R	S
chr7:143346660:T/A	rs886041384	CLCN1	NA	1	0.000155812	splice		-
chr8:16177993:C/T	rs33912200	MSR1	NA	5	0.000779059	splice		-
chr8:54649116:C/T	rs773959378	RP1	NA	1	0.000155812	stop	307	R	*
chr8:54656146:C/T	rs1195406064	RP1	NA	1	0.000155812	stop	368	R	*
chr8:54857034:A/AT	rs1007019164	RP1	NA	1	0.000155812	frameshift	1333	I	Ifs
chr8:67076513:G/GT	rs770296270	CSPP1	NA	1	0.000155812	frameshift	44	S	Sfs
chr8:67111986:G/GGTCGCCGT	unknown	CSPP1	NA	5	0.000779059	frameshift	370	E	GRRfs
chr8:67149936:G/A	rs199791452	CSPP1	NA	2	0.000311624	splice		-
chr8:67158540:C/T	rs587777138	CSPP1	NA	1	0.000155812	stop	779	R	*
chr8:67175324:T/TTTTA	unknown	CSPP1	NA	2	0.000311624	frameshift	999	-	Ffs
chr8:67175327:G/GA	unknown	CSPP1	NA	1	0.000155812	frameshift	1000	-	fs
chr8:67175333:G/GGC	unknown	CSPP1	NA	1	0.000155812	frameshift	1002	-	fs
chr8:67952507:A/G	rs753717348	PREX2	African relevant candidate	1	0.000155812	missense	38	Y	C
chr8:68044543:G/A	rs746227590	PREX2	African relevant candidate	1	0.000155812	missense	299	R	Q
chr8:68044555:A/G	rs765498262	PREX2	African relevant candidate	3	0.000467435	missense	303	E	G
chr8:68053177:A/G	rs200431659	PREX2	African relevant candidate	1	0.000155812	missense	342	M	V
chr8:74360136:G/A	rs1370011538	GDAP1	NA	1	0.000155812	splice		-
chr8:89937024:A/C	rs142301194	NBN	PCa GT gene	1	0.000155812	splice		-
chr8:96160524:C/G	rs397514725	GDF6	NA	1	0.000155812	missense	57	D	H
chr8:127740689:G/A	rs756666851	MYC	African relevant candidate	1	0.000155812	missense	366	E	K
chr8:142912005:A/AG	rs1204835904	CYP11B2	NA	1	0.000155812	frameshift	496	L	fs
chr8:142912529:C/T	rs539836429	CYP11B2	NA	2	0.000311624	splice		-
chr8:142912857:G/A	rs752975169	CYP11B2	NA	1	0.000155812	stop	384	R	X
chr8:142914264:C/T	rs760329766	CYP11B2	NA	1	0.000155812	splice	318	T
chr8:142914741:C/A	rs121912977	CYP11B2	NA	1	0.000155812	stop	255	E	X
chr8:144054577:G/GC	rs2129776234	OPLAH	NA	1	0.000155812	frameshift	890	G	fs
chr8:144512306:CCT/C	rs771538008	RECQL4	African relevant candidate	1	0.000155812	frameshift	1026	G	fs
chr8:144512488:ACTCCACG/A	rs1259761865	RECQL4	African relevant candidate	1	0.000155812	frameshift	984	E	fs
chr8:144513108:CAT/C	rs752729755	RECQL4	African relevant candidate	1	0.000155812	frameshift	831	H	fs
chr8:144513283:G/A	rs1206089987	RECQL4	African relevant candidate	1	0.000155812	stop	800	Q	X
chr8:144513412:G/A	rs137853229	RECQL4	African relevant candidate	2	0.000311624	stop	757	Q	X
chr8:144514982:CA/C	rs386833845	RECQL4	African relevant candidate	1	0.000155812	frameshift	525	C	fs
chr8:144516030:G/T	unknown	RECQL4	African relevant candidate	1	0.000155812	stop	363	Y	X
chr9:5073770:G/T	rs77375493	JAK2	African relevant candidate	4	0.000623247	missense	617	V	F
chr9:12695547:G/T	rs371209698	TYRP1	NA	1	0.000155812	stop	140	E	X
chr9:12704564:C/T	rs121912778	TYRP1	NA	1	0.000155812	stop	374	R	X
chr9:13137986:G/A	rs777752091	MPDZ	NA	1	0.000155812	stop	1391	R	X
chr9:13162706:G/GA	rs763492773	MPDZ	NA	1	0.000155812	frameshift	1115	S	Ffs
chr9:13188783:C/T	rs767669471	MPDZ	NA	2	0.000311624	splice		-
chr9:13205914:A/G	rs750355280	MPDZ	NA	1	0.000155812	splice		-
chr9:32974495:C/T	rs104894103	APTX	African relevant candidate	5	0.000779059	stop	279	W	X
chr9:34648353:T/C	rs111033728	GALT	NA	1	0.000155812	missense	195	L	P
chr9:34649032:G/T	rs111033773	GALT	NA	1	0.000155812	missense	285	K	N
chr9:34649502:C/T	rs111033800	GALT	NA	2	0.000311624	missense	333	R	W
chr9:35075278:C/G	rs149616199	GALT	NA	1	0.000155812	splice		-
chr9:35075705:AAAAACACCTC/A	rs397507559	FANCG	African relevant candidate	1	0.000155812	frameshift	395	E	fs
chr9:77221188:G/A	rs1281691029	VPS13A	NA	1	0.000155812	stop	331	W	X
chr9:77339540:C/CT	rs951347128	VPS13A	NA	1	0.000155812	frameshift	2135	L	Lfs
chr9:77407579:T/TTAAC	rs1180143105	VPS13A	NA	2	0.000311624	frameshift	3149	I	INfs
chr9:120957306:G/GGT	unknown	C5	NA	5	0.000779059	frameshift	1580	-	fs
chr9:120957318:A/AT	unknown	C5	NA	5	0.000779059	frameshift	1576	-	fs
chr9:120957319:C/CA	unknown	C5	NA	5	0.000779059	frameshift	1576	K	Nfs
chr9:120957370:T/C	rs191466386	C5	NA	2	0.000311624	splice		-
chr9:120962749:G/A	rs121909588	C5	NA	3	0.000467435	stop	1476	R	*
chr9:121017744:G/A	rs543940994	C5	NA	1	0.000155812	stop	539	R	*
chr9:127496079:CA/C	rs747130246	LRSAM1	NA	1	0.000155812	frameshift	605	P	fs
chr10:12094159:C/T	rs200722918	DHTKD1	NA	1	0.000155812	stop	416	Q	*
chr10:12097688:C/T	rs201369986	DHTKD1	NA	2	0.000311624	stop	455	R	*
chr10:12101041:G/A	unknown	DHTKD1	NA	1	0.000155812	splice		-
chr10:12107995:C/T	rs745432268	DHTKD1	NA	1	0.000155812	stop	712	R	*
chr10:12117749:C/CA	rs1564399573	DHTKD1	NA	1	0.000155812	frameshift	799	P	Pfs
chr10:43119548:G/A	rs79658334	RET	African relevant candidate	1	0.000155812	missense	804	V	M
chr10:102369776:G/A	rs1183302546	GBF1	NA	1	0.000155812	splice		-
chr10:102375410:C/T	rs745345004	GBF1	NA	2	0.000311624	stop	1238	R	X
chr10:102376348:A/ACC	unknown	GBF1	NA	2	0.000311624	frameshift	1321	-	fs
chr10:102380653:C/T	rs372056196	GBF1	NA	1	0.000155812	stop	1714	R	X
chr10:104032673:C/A	rs201337081	COL17A1	NA	1	0.000155812	downstream		-
chr10:104034193:C/T	rs121912771	COL17A1	NA	1	0.000155812	downstream		-
chr10:104037044:C/T	rs199527325	COL17A1	NA	1	0.000155812	splice		-
chr10:104045773:G/A	rs1277370326	COL17A1	NA	1	0.000155812	stop	795	R	*
chr10:104064490:C/CGCCGT	unknown	COL17A1	NA	1	0.000155812	frameshift	238	M	IRfs
chr10:104064492:T/TC	unknown	COL17A1	NA	1	0.000155812	frameshift	237	-	fs
chr10:104074200:G/C	unknown	COL17A1	NA	1	0.000155812	stop	121	Y	*
chr10:119030300:CCCGCCGCCG/CCCGCCG	rs538539239	NANOS1	NA	8	0.00124649	downstream		-
chr11:5226576:C/T	rs33945777	HBB	NA	1	0.000155812	splice		-
chr11:5226644:T/C	rs33987903	HBB	NA	1	0.000155812	missense	83	K	R
chr11:5226820:C/T	rs35004220	HBB	NA	1	0.000155812	intron		-
chr11:5227172:G/A	rs63751208	HBB	NA	1	0.000155812	upstream		-
chr11:14878265:G/A	rs146366698	CYP2R1	NA	1	0.000155812	missense	455	R	W
chr11:14878298:C/T	rs375350522	CYP2R1	NA	1	0.000155812	splice		-
chr11:14879122:A/G	rs894024346	CYP2R1	NA	1	0.000155812	missense	441	F	S
chr11:14879293:G/C	rs782244452	CYP2R1	NA	1	0.000155812	missense	384	S	C
chr11:14880367:G/GA	unknown	CYP2R1	NA	1	0.000155812	frameshift	256	-	fs
chr11:14880703:G/A	rs576642411	CYP2R1	NA	1	0.000155812	stop	145	R	*
chr11:14885894:G/GGCGA	unknown	CYP2R1	NA	1	0.000155812	frameshift	83	G	GRfs
chr11:14892121:G/A	rs1555017362	CYP2R1	NA	1	0.000155812	stop	29	Q	*
chr11:17495634:G/A	rs767767573	USH1C	NA	1	0.000155812	stop	864	R	*
chr11:17501085:A/AAT	unknown	USH1C	NA	2	0.000311624	frameshift	782	S	Sfs
chr11:17501112:G/GA	unknown	USH1C	NA	2	0.000311624	frameshift	773	D	Dfs
chr11:17501982:T/G	rs1358056232	USH1C	NA	1	0.000155812	splice		-
chr11:17526435:G/A	rs1290295453	USH1C	NA	1	0.000155812	stop	196	R	*
chr11:17527221:A/C	rs1449256750	USH1C	NA	16	0.00249299	splice		-
chr11:36575450:C/T	rs199776076	RAG1	NA	1	0.000155812	missense	716	R	W
chr11:36575468:G/A	rs28933392	RAG1	NA	1	0.000155812	missense	722	E	K
chr11:36575993:C/T	rs757797994	RAG1	NA	1	0.000155812	stop	897	R	*
chr11:44236302:C/T	rs765648513	EXT2	NA	2	0.000311624	stop	649	R	*
chr11:57740225:G/GA	rs774488753	TMX2	NA	1	0.000155812	upstream		-
chr11:62876810:C/T	rs778806373	SLC3A2	NA	2	0.000311624	upstream		-
chr11:62881153:A/T	rs1434178271	SLC3A2	NA	3	0.000467435	stop	44	K	*
chr11:62881159:A/T	rs1408433110	SLC3A2	NA	2	0.000311624	stop	46	K	*
chr11:62882068:T/C	unknown	SLC3A2	NA	1	0.000155812	splice		-
chr11:103109769:G/T	rs896105030	DYNC2H1	NA	1	0.000155812	splice	65	T
chr11:103116573:T/A	rs771511132	DYNC2H1	NA	1	0.000155812	missense	209	F	I
chr11:103117852:C/T	rs397514637	DYNC2H1	NA	1	0.000155812	missense	330	R	C
chr11:103135494:G/A	unknown	DYNC2H1	NA	1	0.000155812	splice		-
chr11:103188512:G/T	rs1306497806	DYNC2H1	NA	1	0.000155812	stop	2386	G	*
chr11:103192150:C/T	rs1350329646	DYNC2H1	NA	1	0.000155812	missense	2532	R	W
chr11:103199377:C/CGT	unknown	DYNC2H1	NA	1	0.000155812	frameshift	2663	-	fs
chr11:103199395:T/TAAAAA	unknown	DYNC2H1	NA	1	0.000155812	frameshift	2669	-	fs
chr11:103200102:C/A	rs371940321	DYNC2H1	NA	1	0.000155812	stop	2715	Y	*
chr11:103200103:C/T	rs374452039	DYNC2H1	NA	1	0.000155812	stop	2716	Q	*
chr11:103245376:T/G	rs1261505725	DYNC2H1	NA	2	0.000311624	splice		-
chr11:103255530:T/C	rs771487311	DYNC2H1	NA	2	0.000311624	missense	3441	L	P
chr11:103257717:T/TAATGATA	unknown	DYNC2H1	NA	3	0.000467435	frameshift	3524	L	fs
chr11:103257718:C/CGG	unknown	DYNC2H1	NA	3	0.000467435	frameshift	3524	-	fs
chr11:103280381:C/T	rs373536938	DYNC2H1	NA	1	0.000155812	stop	3577	R	*
chr11:103307726:G/GA	rs1263248887	DYNC2H1	NA	1	0.000155812	frameshift	3796	-	fs
chr11:103479102:G/GTTTTTTAAACA	unknown	DYNC2H1	NA	1	0.000155812	frameshift	4258	C	fs
chr11:103479103:T/TTTTTTAAACATGATTCTTTCCACATCCTGTGAGGTGGCTAAGTGTCATTTGTCTTTCTATAATA	unknown	DYNC2H1	NA	1	0.000155812	frameshift	4258	G	fs
chr11:103479104:G/GATTCTTTCCACATCCTGTGAGGTGGCTAAGTGTCATTT	unknown	DYNC2H1	NA	1	0.000155812	stop	4259	G	fs
chr11:108227626:T/C	rs786203606	ATM	PCa GT gene	1	0.000155812	upstream		-
chr11:108245000:C/T	rs747727055	ATM	PCa GT gene	2	0.000311624	missense	292	P	L
chr11:108250819:AC/A	rs587781776	ATM	PCa GT gene	1	0.000155812	frameshift	452	T	fs
chr11:108257511:ACT/A	rs587781658	ATM	PCa GT gene	1	0.000155812	frameshift	761	T	fs
chr11:108259035:C/A	rs730881348	ATM	PCa GT gene	1	0.000155812	stop	809	S	X
chr11:108271147:G/A	rs587781558	ATM	PCa GT gene	1	0.000155812	splice		-
chr11:108289683:A/T	rs1060501551	ATM	PCa GT gene	1	0.000155812	stop	1440	K	X
chr11:108327665:T/TA	rs587781299	ATM	PCa GT gene	1	0.000155812	frameshift	2332	T	fs
chr11:108329202:T/G	rs28904921	ATM	PCa GT gene	1	0.000155812	missense	2424	V	G
chr11:108335056:A/T	rs758588019	ATM	PCa GT gene	1	0.000155812	stop	2700	K	X
chr11:108335080:G/A	rs587782719	ATM	PCa GT gene	1	0.000155812	missense	2708	D	N
chr11:108353881:G/A	rs17174393	ATM	PCa GT gene	1	0.000155812	splice		-
chr11:112028545:G/T	rs781991355	DLAT	NA	1	0.000155812	stop	138	E	X
chr11:112028610:C/A	rs781817825	DLAT	NA	1	0.000155812	synonymous	159	I
chr11:117344234:C/T	rs767138852	CEP164	NA	1	0.000155812	stop	51	R	X
chr11:117351950:A/AAAGAC	rs1228581136	CEP164	NA	1	0.000155812	frameshift	119	K	fs
chr11:117351969:A/AC	rs747914869	CEP164	NA	1	0.000155812	frameshift	125	D	fs
chr11:117382886:A/AG	rs749114363	CEP164	NA	1	0.000155812	frameshift	556	-	fs
chr11:117396073:C/T	rs2136466034	CEP164	NA	1	0.000155812	stop	1037	Q	X
chr11:117397167:C/T	rs147785070	CEP164	NA	1	0.000155812	stop	1119	Q	X
chr11:117411859:C/T	rs147398904	CEP164	NA	16	0.00249299	stop	1410	Q	X
chr11:119028288:C/T	rs121908976	SLC37A4	NA	1	0.000155812	downstream		-
chr11:119341739:G/A	rs730882144	MFRP	NA	1	0.000155812	missense	517	R	W
chr11:119345562:TG/T	rs587776596	MFRP	NA	2	0.000311624	frameshift	166	P	fs
chr11:119345803:C/A	rs770341402	MFRP	NA	1	0.000155812	stop	133	E	*
chr11:119346148:G/A	rs1422497202	MFRP	NA	1	0.000155812	stop	57	R	*
chr12:6573188:A/T	rs1328634134	CHD4	African relevant candidate	1	0.000155812	missense	1815	S	T
chr12:6577813:T/C	unknown	CHD4	African relevant candidate	1	0.000155812	missense	1778	K	R
chr12:6581687:T/G	rs1948193864	CHD4	African relevant candidate	1	0.000155812	missense	1548	D	A
chr12:6588419:G/A	rs769769680	CHD4	African relevant candidate	1	0.000155812	missense	1115	P	L
chr12:6594568:T/C	rs1289871058	CHD4	African relevant candidate	1	0.000155812	missense	735	N	S
chr12:6598011:T/G	rs749205441	CHD4	African relevant candidate	1	0.000155812	missense	592	E	A
chr12:6598337:T/G	rs752750067	CHD4	African relevant candidate	2	0.000311624	missense	524	D	A
chr12:6600648:C/T	unknown	CHD4	African relevant candidate	1	0.000155812	missense	317	V	M
chr12:6600939:C/T	rs760698915	CHD4	African relevant candidate	1	0.000155812	missense	305	R	H
chr12:6601970:T/A	rs768429912	CHD4	African relevant candidate	1	0.000155812	missense	143	D	V
chr12:6602069:T/C	unknown	CHD4	African relevant candidate	2	0.000311624	missense	110	Y	C
chr12:6602425:T/C	rs765089487	CHD4	African relevant candidate	2	0.000311624	missense	58	K	R
chr12:14669721:C/T	rs753207518	GUCY2C	NA	3	0.000467435	splice		-
chr12:14681478:C/T	rs763904634	GUCY2C	NA	1	0.000155812	splice		-
chr12:14686178:G/GT	rs776468757	GUCY2C	NA	1	0.000155812	stop	126	Y	*
chr12:53308051:C/T	rs150511103	AAAS	NA	1	0.000155812	splice		-
chr12:53308508:C/A	unknown	AAAS	NA	1	0.000155812	stop	370	G	*
chr12:53314832:C/T	rs758440592	AAAS	NA	1	0.000155812	missense	155	R	H
chr12:53315107:G/A	rs1944441987	AAAS	NA	1	0.000155812	stop	145	Q	*
chr12:53321423:G/T	rs121918549	AAAS	NA	1	0.000155812	missense	15	Q	K
chr12:56093055:T/C	rs141230043	ERBB3	African relevant candidate	1	0.000155812	missense	418	I	T
chr12:57244222:T/A	rs371720347	STAC3	NA	1	0.000155812	stop	288	K	*
chr12:76345864:AAC/A	rs775950661	BBS10	NA	1	0.000155812	frameshift	707	V	fs
chr12:76346740:AT/A	rs760642305	BBS10	NA	1	0.000155812	frameshift	415	H	fs
chr12:76347297:CA/C	rs761101213	BBS10	NA	1	0.000155812	frameshift	229	P	fs
chr12:76347713:C/CA	rs549625604	BBS10	NA	7	0.00109068	frameshift	91	C	Lfs
chr12:76348214:G/A	rs768933093	BBS10	NA	1	0.000155812	missense	49	R	W
chr12:80219812:A/G	rs766564988	OTOGL	NA	1	0.000155812	splice		-
chr12:80255165:C/T	rs1325710910	OTOGL	NA	1	0.000155812	stop	523	Q	*
chr12:80261968:G/T	rs777911261	OTOGL	NA	2	0.000311624	splice		-
chr12:80302644:G/GT	rs764178233	OTOGL	NA	1	0.000155812	frameshift	1025	G	Gfs
chr12:80336083:C/T	rs758437499	OTOGL	NA	1	0.000155812	stop	1515	R	*
chr12:80353366:C/T	rs768620276	OTOGL	NA	2	0.000311624	stop	1817	R	*
chr12:80367723:C/A	rs537664532	OTOGL	NA	1	0.000155812	stop	2165	S	*
chr12:80377953:C/T	rs749602353	OTOGL	NA	2	0.000311624	stop	2323	R	*
chr12:102840399:C/T	rs5030861	PAH	NA	10	0.00155812	splice		-
chr12:102840474:T/C	rs5030860	PAH	NA	2	0.000311624	missense	414	Y	C
chr12:102840478:G/A	rs62644467	PAH	NA	1	0.000155812	missense	413	R	C
chr12:102840492:C/T	rs5030859	PAH	NA	1	0.000155812	missense	408	R	Q
chr12:102840493:G/A	rs5030858	PAH	NA	9	0.00140231	missense	408	R	W
chr12:102840507:G/A	rs5030857	PAH	NA	3	0.000467435	missense	403	A	V
chr12:102843676:T/C	rs5030856	PAH	NA	1	0.000155812	missense	390	E	G
chr12:102843706:G/A	rs62642937	PAH	NA	3	0.000467435	missense	380	T	M
chr12:102843782:G/A	rs62507344	PAH	NA	1	0.000155812	splice		-
chr12:102844356:A/G	rs62508646	PAH	NA	2	0.000311624	missense	349	S	P
chr12:102844359:G/C	rs62516092	PAH	NA	3	0.000467435	missense	348	L	V
chr12:102844368:C/A	rs62516062	PAH	NA	1	0.000155812	missense	345	A	S
chr12:102851701:C/A	rs5030853	PAH	NA	1	0.000155812	missense	300	A	S
chr12:102851703:A/C	rs62642933	PAH	NA	1	0.000155812	missense	299	F	C
chr12:102852828:A/C	rs78655458	PAH	NA	2	0.000311624	missense	277	Y	D
chr12:102852843:C/A	rs62514952	PAH	NA	2	0.000311624	stop	272	G	*
chr12:102852852:T/G	rs62508692	PAH	NA	2	0.000311624	missense	269	I	L
chr12:102852875:C/T	rs5030849	PAH	NA	2	0.000311624	missense	261	R	Q
chr12:102852923:A/G	rs76212747	PAH	NA	5	0.000779059	missense	245	V	A
chr12:102855143:G/T	rs62517208	PAH	NA	1	0.000155812	missense	233	F	L
chr12:102855154:C/T	rs62516152	PAH	NA	1	0.000155812	missense	230	V	I
chr12:102855174:T/C	rs201245932	PAH	NA	1	0.000155812	missense	223	N	S
chr12:102855176:ATC/A	rs62514936	PAH	NA	1	0.000155812	frameshift	222	D	fs
chr12:102855231:T/C	rs62514927	PAH	NA	1	0.000155812	missense	204	Y	C
chr12:102855309:T/C	rs77958223	PAH	NA	2	0.000311624	missense	178	E	G
chr12:102855313:C/T	rs199475602	PAH	NA	1	0.000155812	missense	177	V	M
chr12:102855331:C/A	rs199475613	PAH	NA	1	0.000155812	missense	171	G	W
chr12:102866632:C/T	rs5030843	PAH	NA	1	0.000155812	missense	158	R	Q
chr12:102866641:C/T	rs199475663	PAH	NA	1	0.000155812	missense	155	R	H
chr12:102866663:C/T	rs80297647	PAH	NA	1	0.000155812	missense	148	G	S
chr12:102894756:G/A	rs76296470	PAH	NA	1	0.000155812	stop	111	R	*
chr12:102894776:G/T	rs62642929	PAH	NA	1	0.000155812	missense	104	A	D
chr12:102894804:T/A	rs62508682	PAH	NA	1	0.000155812	missense	95	I	F
chr12:102894826:G/T	rs62516151	PAH	NA	2	0.000311624	missense	87	S	R
chr12:102894846:T/G	rs62509017	PAH	NA	1	0.000155812	missense	81	T	P
chr12:102894864:C/T	rs767453024	PAH	NA	1	0.000155812	missense	75	D	N
chr12:102894893:A/G	rs75193786	PAH	NA	6	0.000934871	missense	65	I	T
chr12:102912802:G/A	rs199475619	PAH	NA	1	0.000155812	missense	53	R	C
chr12:102912842:G/C	rs62642926	PAH	NA	2	0.000311624	missense	39	F	L
chr12:120727115:C/T	rs121908003	ACADS	NA	1	0.000155812	missense	46	R	W
chr12:120738859:C/T	rs121908006	ACADS	NA	2	0.000311624	missense	325	R	W
chr12:120739168:C/T	rs28941773	ACADS	NA	1	0.000155812	missense	353	S	L
chr12:120739356:C/T	rs28940872	ACADS	NA	1	0.000155812	missense	383	R	C
chr12:132643512:C/CCA	rs780069120	POLE	African relevant candidate	1	0.000155812	frameshift	1447	V	fs
chr12:132657402:G/GT	unknown	POLE	African relevant candidate	1	0.000155812	frameshift	1136	R	fs
chr12:132665452:T/C	rs2135962410	POLE	African relevant candidate	1	0.000155812	splice		-
chr12:132668437:A/AG	rs767646338	POLE	African relevant candidate	1	0.000155812	frameshift	699	F	fs
chr12:132675466:C/CA	unknown	POLE	African relevant candidate	1	0.000155812	frameshift	386	E	fs
chr13:23335769:G/A	rs780332615	SACS	NA	1	0.000155812	missense	2703	R	C
chr13:23336604:G/A	rs1868626730	SACS	NA	1	0.000155812	synonymous	2424	C
chr13:23338724:ATTT/ATTTT	rs754439135	SACS	NA	1	0.000155812	frameshift	1716	-	fs
chr13:23338809:ACT/A	rs1372213267	SACS	NA	1	0.000155812	frameshift	1689	S	fs
chr13:32338034:CTG/C	rs80359395	BRCA2	PCa GT gene	1	0.000155812	frameshift	1227	L	fs
chr13:32340264:C/A	rs80358824	BRCA2	PCa GT gene	1	0.000155812	stop	1970	S	X
chr13:32340300:GT/G	rs80359550	BRCA2	PCa GT gene	1	0.000155812	frameshift	1982	S	fs
chr13:32354920:TTC/T	rs80359636	BRCA2	PCa GT gene	1	0.000155812	frameshift	2357	L	fs
chr13:32394726:C/G	rs80359200	BRCA2	PCa GT gene	1	0.000155812	stop	3098	Y	X
chr13:113110821:C/G	rs776354144	F7	NA	1	0.000155812	missense	66	R	G
chr13:113110842:G/A	rs550453328	F7	NA	1	0.000155812	missense	73	E	K
chr13:113116774:C/A	rs1234759020	F7	NA	1	0.000155812	missense	172	P	T
chr13:113116777:T/C	rs372577568	F7	NA	1	0.000155812	missense	173	C	R
chr13:113116796:T/C	rs2036200458	F7	NA	2	0.000311624	missense	179	L	P
chr13:113117501:T/TTTTTA	unknown	F7	NA	1	0.000155812	frameshift	215	L	FFfs
chr13:113117504:G/GA	unknown	F7	NA	1	0.000155812	stop	216	C	*
chr13:113117514:C/CA	unknown	F7	NA	1	0.000155812	frameshift	219	-	fs
chr13:113117515:C/CCG	unknown	F7	NA	1	0.000155812	frameshift	220	L	Pfs
chr13:113118668:C/T	rs36209567	F7	NA	2	0.000311624	upstream		-
chr14:24258569:T/A	rs563305936	TGM1	NA	1	0.000155812	stop	422	K	*
chr14:24259087:C/T	rs121918722	TGM1	NA	1	0.000155812	missense	383	V	M
chr14:24259744:C/T	rs143473912	TGM1	NA	2	0.000311624	missense	315	R	H
chr14:24259769:G/C	rs121918731	TGM1	NA	2	0.000311624	missense	307	R	G
chr14:24259813:T/C	rs142634031	TGM1	NA	2	0.000311624	splice		-
chr14:24259944:C/T	rs780990272	TGM1	NA	1	0.000155812	missense	291	G	D
chr14:24261778:C/T	rs121918718	TGM1	NA	1	0.000155812	missense	142	R	H
chr14:35266785:G/A	rs777185638	PRORP	NA	1	0.000155812	missense	445	R	Q
chr14:92004894:G/A	rs149562813	TRIP11	NA	1	0.000155812	stop	1028	R	*
chr14:92039604:C/CA	rs779038293	TRIP11	NA	1	0.000155812	frameshift	27	-	fs
chr15:40170637:C/T	rs769350713	BUB1B	African relevant candidate	1	0.000155812	stop	114	R	X
chr15:40987179:C/CGGCG	unknown	INO80	African relevant candidate	4	0.000623247	frameshift	1349	I	fs
chr15:40987191:A/AG	rs1164723715	INO80	African relevant candidate	4	0.000623247	frameshift	1245	Q	fs
chr15:41045023:G/A	rs572481309	INO80	African relevant candidate	1	0.000155812	missense	930	R	C
chr15:41045040:T/C	rs776031122	INO80	African relevant candidate	1	0.000155812	missense	924	Y	C
chr15:41058768:G/T	unknown	INO80	African relevant candidate	1	0.000155812	missense	619	T	N
chr15:41069623:A/ATCTCGGTGGT	unknown	INO80	African relevant candidate	2	0.000311624	frameshift	577	S	fs
chr15:41069628:G/C	unknown	INO80	African relevant candidate	2	0.000311624	missense	575	P	R
chr15:41069636:T/C	rs866467994	INO80	African relevant candidate	2	0.000311624	missense	572	I	M
chr15:41081030:T/C	rs755925549	INO80	African relevant candidate	1	0.000155812	missense	306	N	S
chr15:41092074:G/A	rs752265876	INO80	African relevant candidate	1	0.000155812	missense	164	H	Y
chr15:41092079:C/T	rs755595019	INO80	African relevant candidate	1	0.000155812	missense	162	R	Q
chr15:41095767:A/C	rs780788447	INO80	African relevant candidate	1	0.000155812	missense	102	L	R
chr15:41096198:G/C	unknown	INO80	African relevant candidate	1	0.000155812	missense	38	T	R
chr15:41394968:C/T	rs780401493	NDUFAF1	NA	1	0.000155812	missense	217	R	Q
chr15:41397058:A/G	rs863224089	NDUFAF1	NA	1	0.000155812	start lost	1	M	T
chr15:42387802:CA/C	rs80338800	CAPN3	NA	3	0.000467435	frameshift	183	P	fs
chr15:42388934:TGGTTCCTACGAAGCTCTGAAA/T	rs863224965	CAPN3	NA	1	0.000155812	inframe	214	GSYEALK	-
chr15:42389038:T/G	rs777829958	CAPN3	NA	1	0.000155812	missense	248	M	R
chr15:42389050:TGAA/T	rs794727697	CAPN3	NA	1	0.000155812	inframe	252	MK	M
chr15:42399548:C/T	rs200646556	CAPN3	NA	1	0.000155812	missense	417	T	M
chr15:42399617:G/A	rs376107921	CAPN3	NA	3	0.000467435	missense	440	R	Q
chr15:42401721:A/G	rs201736037	CAPN3	NA	2	0.000311624	missense	479	S	G
chr15:42401754:C/T	rs141656719	CAPN3	NA	1	0.000155812	missense	490	R	W
chr15:42401755:G/A	rs121434548	CAPN3	NA	1	0.000155812	missense	490	R	Q
chr15:42409368:GA/G	rs762471207	CAPN3	NA	1	0.000155812	downstream		-
chr15:42409786:G/A	rs369552114	CAPN3	NA	1	0.000155812	downstream		-
chr15:42410925:C/T	rs868791726	CAPN3	NA	1	0.000155812	downstream		-
chr15:55439557:G/A	rs397515621	DNAAF4	NA	1	0.000155812	stop	270	R	X
chr15:89211750:A/T	rs137853291	RLBP1	NA	1	0.000155812	missense	226	M	K
chr15:90761015:C/T	rs200389141	BLM	African relevant candidate	2	0.000311624	stop	548	Q	X
chr15:90782930:T/G	rs1567052324	BLM	African relevant candidate	1	0.000155812	splice		-
chr15:90784953:C/T	rs587779884	BLM	African relevant candidate	1	0.000155812	stop	899	R	X
chr15:90794311:G/C	rs367543029	BLM	African relevant candidate	1	0.000155812	missense	1055	C	S
chr16:1984414:TC/T	rs863224028	GFER	NA	1	0.000155812	frameshift	66	S	fs
chr16:16155007:C/G	rs63750410	ABCC6	NA	1	0.000155812	missense	1303	A	P
chr16:16155010:C/T	rs63749856	ABCC6	NA	2	0.000311624	missense	1302	G	R
chr16:16157769:CA/C	rs72664233	ABCC6	NA	3	0.000467435	frameshift	1259	W	fs
chr16:16159513:C/T	rs138700741	ABCC6	NA	1	0.000155812	missense	1235	R	Q
chr16:16163008:C/T	rs63750457	ABCC6	NA	1	0.000155812	missense	1164	R	Q
chr16:16163009:G/A	rs72653744	ABCC6	NA	6	0.000934871	stop	1164	R	*
chr16:16163078:G/A	rs72653706	ABCC6	NA	11	0.00171393	stop	1141	R	*
chr16:16173283:C/A	rs72664209	ABCC6	NA	4	0.000623247	splice		-
chr16:16173284:CCCTG/C	rs765405352	ABCC6	NA	1	0.000155812	frameshift	928	GR	fs
chr16:16177499:AT/A	rs67867306	ABCC6	NA	1	0.000155812	frameshift	848	M	fs
chr16:16177610:G/A	rs72653796	ABCC6	NA	1	0.000155812	missense	811	T	M
chr16:16178934:C/T	rs769405586	ABCC6	NA	1	0.000155812	missense	760	R	Q
chr16:16178935:G/A	rs72653788	ABCC6	NA	2	0.000311624	missense	760	R	W
chr16:16198165:G/A	rs376518465	ABCC6	NA	1	0.000155812	synonymous	398	S
chr16:16203406:TCA/T	rs72664204	ABCC6	NA	1	0.000155812	splice		-
chr16:16221680:AGGTAGCCCC/A	rs74315110	ABCC6	NA	1	0.000155812	inframe	60	RGYL	L
chr16:21678914:G/T	rs376382794	OTOA	NA	1	0.000155812	splice		-
chr16:21679067:G/A	unknown	OTOA	NA	6	0.000934871	splice		-
chr16:21753047:C/CTTAA	unknown	OTOA	NA	1	0.000155812	frameshift	1026	L	LNfs
chr16:21757199:G/GGC	unknown	OTOA	NA	1	0.000155812	frameshift	1091	G	Gfs
chr16:28482173:C/T	rs386833744	CLN3	NA	4	0.000623247	missense	330	V	I
chr16:57884353:G/GTATCATTAAAAAA		CNGB1	NA	126	0.0196323	frameshift	1189	P	PFLMIfs
chr16:57897496:G/GCCAC	rs756806434	CNGB1	NA	1	0.000155812	frameshift	1048	A	GGfs
chr16:57897913:C/T	rs121918532	CNGB1	NA	2	0.000311624	missense	993	G	E
chr16:57904823:G/GC	rs760430056	CNGB1	NA	3	0.000467435	frameshift	848	-	fs
chr16:57916161:G/A	rs1352458826	CNGB1	NA	1	0.000155812	stop	729	R	X
chr16:57949399:C/A	rs1201067648	CNGB1	NA	1	0.000155812	stop	359	E	X
chr16:57960839:C/T	rs200862689	CNGB1	NA	1	0.000155812	splice		-
chr16:57962611:C/T	rs189234741	CNGB1	NA	1	0.000155812	splice		-
chr16:67483042:C/T	rs5030980	AGRP	NA	259	0.0403553	missense	67	A	T
chr16:70807849:G/A	rs762652611	HYDIN	NA	1	0.000155812	stop	5033	R	X
chr16:70807909:A/ATCATC	rs1258723269	HYDIN	NA	1	0.000155812	frameshift	5012	-	Dfs
chr16:70857759:C/CT	unknown	HYDIN	NA	1	0.000155812	frameshift	4080	-	fs
chr16:70874593:C/G	rs2040334068	HYDIN	NA	1	0.000155812	splice		-
chr16:70874878:C/CATTAAAA	unknown	HYDIN	NA	1	0.000155812	frameshift	3533	L	LFNfs
chr16:70883983:G/A	rs776672020	HYDIN	NA	1	0.000155812	stop	3306	R	X
chr16:70974555:T/A	rs1277968524	HYDIN	NA	1	0.000155812	stop	1630	K	X
chr16:71129639:C/T	rs2084624372	HYDIN	NA	1	0.000155812	splice		-
chr16:81938864:G/T	rs2143733976	PLCG2	NA	4	0.000623247	stop	1088	E	X
chr16:81938870:T/TCG	unknown	PLCG2	NA	4	0.000623247	frameshift	1090	C	Sfs
chr16:81938874:G/GT	unknown	PLCG2	NA	4	0.000623247	frameshift	1091	G	Gfs
chr16:81938888:A/ATT	unknown	PLCG2	NA	3	0.000467435	frameshift	1096	N	Ifs
chr16:84031901:G/A	rs149592537	SLC38A8	NA	1	0.000155812	stop	200	Q	X
chr16:84150318:G/GA	rs2087124541	DNAAF1	NA	1	0.000155812	frameshift	110	D	Efs
chr16:84174723:G/A	rs139519641	DNAAF1	NA	3	0.000467435	splice		-
chr17:7673821:G/A	rs55832599	TP53	PCa GT gene	1	0.000155812	missense	267	R	W
chr17:7674220:C/T	rs11540652	TP53	PCa GT gene	1	0.000155812	missense	248	R	Q
chr17:7675077:G/C	rs587780070	TP53	PCa GT gene	1	0.000155812	missense	179	H	D
chr17:7675088:C/T	rs28934578	TP53	PCa GT gene	1	0.000155812	missense	175	R	H
chr17:8073284:G/T	rs752509098	ALOX12B	NA	1	0.000155812	missense	597	A	E
chr17:8075670:C/T	rs199545653	ALOX12B	NA	1	0.000155812	missense	527	V	M
chr17:8076670:C/G	rs772257172	ALOX12B	NA	1	0.000155812	missense	450	G	A
chr17:8086077:G/GTTTT	unknown	ALOX12B	NA	6	0.000934871	stop	97	Y	*Kfs
chr17:8086079:A/AAT	rs1567985261	ALOX12B	NA	5	0.000779059	frameshift	96	-	fs
chr17:8086096:G/GAC	unknown	ALOX12B	NA	7	0.00109068	frameshift	91	A	Gfs
chr17:8086099:C/CCG	unknown	ALOX12B	NA	7	0.00109068	frameshift	90	C	Sfs
chr17:8086106:G/A	unknown	ALOX12B	NA	7	0.00109068	stop	88	Q	*
chr17:8087372:A/G	rs201575829	ALOX12B	NA	1	0.000155812	missense	24	L	P
chr17:28404693:G/T	rs281875208	SLC46A1	NA	3	0.000467435	downstream		-
chr17:31169905:CTGTT/C	rs786201874	NF1	African relevant candidate	1	0.000155812	frameshift	167	C	fs
chr17:31214571:A/G	rs2066787606	NF1	African relevant candidate	1	0.000155812	missense	505	K	E
chr17:31233070:C/T	rs878853884	NF1	African relevant candidate	1	0.000155812	stop	1189	Q	X
chr17:31356539:AC/A	rs1060500295	NF1	African relevant candidate	1	0.000155812	frameshift	2566	P	fs
chr17:41819306:T/TC	rs137853883	FKBP10	NA	2	0.000311624	frameshift	275	L	Lfs
chr17:59210847:C/CT	rs781047634	SMG8	NA	1	0.000155812	frameshift	266	L	Lfs
chr17:59214979:G/GA	unknown	SMG8	NA	2	0.000311624	frameshift	985	V	Dfs
chr17:78124671:G/T	rs121908329	TMC6	NA	1	0.000155812	stop	248	Y	*
chr17:80210716:G/GGTGC	rs1412408576	SGSH	NA	1	0.000155812	frameshift	415	T	THfs
chr17:80210822:T/C	rs144143780	SGSH	NA	1	0.000155812	missense	380	Q	R
chr17:80212128:A/G	rs138504221	SGSH	NA	2	0.000311624	missense	298	S	P
chr17:80213815:C/T	rs104894635	SGSH	NA	5	0.000779059	missense	245	R	H
chr17:80217061:G/A	rs104894636	SGSH	NA	1	0.000155812	missense	74	R	C
chr17:80217084:G/C	rs104894637	SGSH	NA	3	0.000467435	missense	66	S	W
chr18:45858735:G/A	rs763931697	EPG5	NA	2	0.000311624	stop	2353	Q	*
chr18:45923270:G/A	unknown	EPG5	NA	1	0.000155812	stop	946	Q	*
chr18:45925737:C/A	unknown	EPG5	NA	1	0.000155812	splice		-
chr18:45955005:C/CGCCG	unknown	EPG5	NA	5	0.000779059	frameshift	132	-	Rfs
chr18:45955007:A/AT	unknown	EPG5	NA	5	0.000779059	frameshift	132	V	Dfs
chr18:45955017:C/CAA	unknown	EPG5	NA	5	0.000779059	frameshift	128	-	fs
chr19:1046303:C/T	rs1043804872	ABCA7	NA	1	0.000155812	stop	507	Q	*
chr19:1058641:C/CA	rs772231874	ABCA7	NA	1	0.000155812	frameshift	1725	L	Hfs
chr19:11111582:T/C	rs773064328	LDLR	NA	1	0.000155812	missense	377	C	R
chr19:15185287:A/AGCCATTTTCCCCATCC	unknown	NOTCH3	NA	1	0.000155812	frameshift	755	-	GWGKWfs
chr19:17816945:C/T	rs121912556	INSL3	NA	2	0.000311624	missense	102	R	H
chr19:17816972:G/A	rs104894697	INSL3	NA	4	0.000623247	missense	93	P	L
chr19:38455471:C/T	rs193922768	RYR1	NA	1	0.000155812	missense	533	R	C
chr19:38485838:C/T	rs193922781	RYR1	NA	2	0.000311624	missense	1728	S	F
chr19:38496283:C/T	rs118192177	RYR1	NA	1	0.000155812	missense	2206	T	M
chr19:38504874:GA/G	rs1600844997	RYR1	NA	1	0.000155812	frameshift	2732	E	fs
chr19:38543420:C/A	rs377178986	RYR1	NA	1	0.000155812	stop	3921	Y	*
chr19:38561146:GA/G	rs754572007	RYR1	NA	1	0.000155812	frameshift	4106	E	fs
chr19:38577955:G/A	rs193922868	RYR1	NA	1	0.000155812	missense	4737	R	Q
chr19:55160690:TC/TCC,C	rs756430359	DNAAF3	NA	2,2	0.000623247	upstream		-
chr19:55161327:T/C	rs757536895	DNAAF3	NA	1	0.000155812	upstream		-
chr19:55165853:C/G	rs372166228	DNAAF3	NA	1	0.000155812	splice		-
chr21:32298972:A/G	rs1555897462	MRAP	NA	2	0.000311624	start lost	1	M	V
chr21:33552609:T/TTTTA	unknown	SON	NA	2	0.000311624	frameshift	1126	-	Ffs
chr21:33552611:T/TGATAC	unknown	SON	NA	2	0.000311624	frameshift	1127	M	MIfs
chr21:33552632:A/AG	unknown	SON	NA	3	0.000467435	frameshift	1134	D	Efs
chr21:33575636:G/GAT	unknown	SON	NA	46	0.00716734	downstream		-
chr21:33575660:G/GAT	unknown	SON	NA	6	0.000934871	downstream		-
chr21:33581301:C/T	unknown	DONSON	African relevant candidate	1	0.000155812	splice		-
chr21:33587521:C/T	rs762881899	DONSON	African relevant candidate	1	0.000155812	splice		-
chr21:42375787:C/T	rs56264519	TMPRSS3	NA	14	0.00218136	missense	425	A	T
chr21:42388436:G/T	rs147231991	TMPRSS3	NA	15	0.00233718	missense	138	A	E
chr21:42388935:G/A	rs139805921	TMPRSS3	NA	4	0.000623247	missense	106	R	C
chr21:43053984:C/G	unknown	CBS	NA	1	0.000155812	splice		-
chr21:43058862:C/T	rs28934891	CBS	NA	3	0.000467435	missense	444	D	N
chr21:43062358:G/T	rs777919630	CBS	NA	1	0.000155812	missense	331	A	E
chr21:43062988:C/T	rs121964962	CBS	NA	6	0.000934871	missense	307	G	S
chr21:43063078:T/TCTGCAGAGGGCGCGGCTTCAGGGCTCAAGCCCAGCAAAAGCCCCACCTGGATGATCCACCCCAGTGAG	unknown	CBS	NA	1	0.000155812	stop	276	-	LTGVDHPGGAFAGLEP*SRALCfs
chr21:43065263:C/T	rs763835246	CBS	NA	1	0.000155812	missense	226	A	T
chr21:43066353:G/A	rs121964964	CBS	NA	1	0.000155812	missense	114	A	V
chr21:43072048:G/A	rs148865119	CBS	NA	2	0.000311624	missense	49	P	L
chr21:44287135:T/C	rs786204478	AIRE	NA	1	0.000155812	splice		-
chr21:44289773:C/T	rs121434254	AIRE	NA	2	0.000311624	stop	257	R	*
chr21:44289803:G/T	rs138489664	AIRE	NA	1	0.000155812	splice		-
chr21:45456776:C/T	rs1193382911	COL18A1	NA	1	0.000155812	intron		-
chr21:45473926:A/AC	rs756223600	COL18A1	NA	1	0.000155812	frameshift	228	D	Dfs
chr21:45481963:G/T	unknown	COL18A1	NA	1	0.000155812	stop	538	G	*
chr21:45504468:C/CT	rs771218061	COL18A1	NA	1	0.000155812	frameshift	927	P	Pfs
chr21:46150399:G/A	rs140217223	FTCD	NA	1	0.000155812	stop	255	R	*
chr21:46151891:C/G	unknown	FTCD	NA	1	0.000155812	splice		-
chr21:46154176:G/A	rs8133955	FTCD	NA	1	0.000155812	stop	71	R	*
chr22:28689216:C/T	rs1060502698	CHEK2	PCa GT gene	2	0.000311624	splice		-
chr22:28695126:C/T	rs759706360	CHEK2	PCa GT gene	1	0.000155812	splice		-
chr22:28695238:TA/T	rs587780174	CHEK2	PCa GT gene	1	0.000155812	frameshift	421	L	fs
chr22:28695737:C/T	rs371418985	CHEK2	PCa GT gene	1	0.000155812	stop	411	W	X
chr22:28695868:AG/A	rs555607708	CHEK2	PCa GT gene	8	0.00124649	frameshift	367	T	fs
chr22:28719442:A/C	rs2053693149	CHEK2	PCa GT gene	1	0.000155812	stop	212	Y	X
chr22:28725338:T/C	rs28909982	CHEK2	PCa GT gene	1	0.000155812	missense	117	R	G
chr22:36864918:G/A	rs28445840	NCF4	NA	2	0.000311624	splice		-
chr22:36870431:C/T	rs760441596	NCF4	NA	3	0.000467435	missense	120	P	L
chr22:36872394:T/C	rs1248017342	NCF4	NA	1	0.000155812	missense	199	L	P
chr22:36875695:G/A	rs200068754	NCF4	NA	1	0.000155812	missense	224	V	M
chr22:36877629:C/T	rs200598824	NCF4	NA	1	0.000155812	missense	276	R	W
chr22:50625383:T/G	rs199476380	ARSA	NA	1	0.000155812	missense	431	Y	S
chr22:50625392:G/A	rs28940893	ARSA	NA	3	0.000467435	missense	428	P	L
chr22:50626033:T/A	rs74315475	ARSA	NA	1	0.000155812	missense	337	D	V
chr22:50626241:C/T	rs748876604	ARSA	NA	1	0.000155812	missense	298	G	S
chr22:50626264:C/T	rs199476355	ARSA	NA	2	0.000311624	missense	290	R	H
chr22:50626619:T/A	rs140966324	ARSA	NA	1	0.000155812	missense	276	T	S
chr22:50626676:C/G	rs80338819	ARSA	NA	1	0.000155812	missense	257	D	H
chr22:50626877:G/A	rs74315467	ARSA	NA	3	0.000467435	missense	214	A	V
chr22:50626976:A/C	rs74315457	ARSA	NA	1	0.000155812	missense	181	I	S
chr22:50627165:C/T	rs80338815	ARSA	NA	3	0.000467435	splice		-
chr22:50627328:G/GC	rs761606317	ARSA	NA	1	0.000155812	frameshift	101	G	Gfs
chrX:124066174:G/T	rs1603095192	STAG2	African relevant candidate	1	0.000155812	splice		-

## Sheet: Data6
variationid	position	variant change	ID	count	MAF	gene	variant type	aaposition	wildaa	mutantaa
chr1	11213416	G/A	rs761539813	1	0.00230415	MTOR	missense	1090	R	C
chr1	13742018	A/T	unknown	1	0.00230415	PRDM2	missense	82	N	I
chr1	13742045	C/G	rs146971236	1	0.00230415	PRDM2	missense	91	T	S
chr1	13779047	C/T	rs560676423	1	0.00230415	PRDM2	missense	217	R	W
chr1	13782404	C/T	rs1165818605	1	0.00230415	PRDM2	missense	1336	R	C
chr1	15876279	G/A	unknown	1	0.00230415	SPEN	missense	161	R	Q
chr1	15931025	G/C	unknown	1	0.00230415	SPEN	missense	1595	Q	H
chr1	15935647	G/A	rs774145253	1	0.00230415	SPEN	missense	3136	R	H
chr1	16138319	C/A	rs747103339	1	0.00230415	EPHA2	missense	312	G	V
chr1	16148519	C/T	rs1223374611	1	0.00230415	EPHA2	missense	228	G	S
chr1	20969517	G/A	rs2075395473	1	0.00230415	EIF4G3	missense	206	T	I
chr1	22896428	G/A	rs772642109	1	0.00230415	EPHB2	missense	572	R	H
chr1	22906791	C/T	rs202216139	1	0.00230415	EPHB2	missense	657	S	L
chr1	22908007	G/A	rs142161660	2	0.00460829	EPHB2	missense	731	A	T
chr1	29255380	C/A	rs35332573	10	0.0230415	PTPRU	missense	60	T	N
chr1	35743140	C/T	rs72902906	2	0.00460829	CLSPN	splice
chr1	35743514	C/T	rs113122645	1	0.00230415	CLSPN	missense	995	E	K
chr1	35753751	T/C	rs373676836	1	0.00230415	CLSPN	missense	589	K	E
chr1	35761183	T/C	unknown	1	0.00230415	CLSPN	missense	306	Y	C
chr1	39357822	T/C	rs77561254	1	0.00230415	MACF1	missense	3995	S	P
chr1	39361378	G/A	rs543052863	9	0.0207373	MACF1	missense	4195	A	T
chr1	39385698	C/T	rs780395924	1	0.00230415	MACF1	missense	4742	R	W
chr1	39427609	C/T	rs78918472	3	0.00691244	MACF1	missense	3429	H	Y
chr1	39432611	G/A	rs144615050	7	0.016129	MACF1	missense	3743	R	H
chr1	39455054	C/T	rs145113396	1	0.00230415	MACF1	missense	4952	P	L
chr1	43340027	T/C	rs141311765	1	0.00230415	MPL	missense	252	Y	H
chr1	45331180	G/A	rs140288388	2	0.00460829	MUTYH	splice
chr1	94177910	G/A	rs139252732	1	0.00230415	ARHGAP29	missense	913	S	L
chr1	108941461	A/G	rs147591789	16	0.0368664	CLCC1	missense	247	M	T
chr1	119915956	G/A	rs147522485	2	0.00460829	NOTCH2	missense	2256	R	C
chr1	119941677	C/A	rs151130105	6	0.0138249	NOTCH2	missense	944	D	Y
chr1	119997203	T/A	rs202199981	1	0.00230415	NOTCH2	missense	182	D	V
chr1	150950624	C/A	rs115474010	1	0.00230415	SETDB1	missense	583	L	M
chr1	155357707	C/T	rs745869819	1	0.00230415	ASH1L	missense	2285	G	R
chr1	155965372	G/A	unknown	2	0.00460829	ARHGEF2	missense	314	L	F
chr1	156873722	C/T	rs137994522	8	0.0184332	NTRK1	missense	284	R	C
chr1	156876428	G/A	rs764417252	1	0.00230415	NTRK1	missense	554	R	P
chr1	179229330	C/T	rs2124889006	1	0.00230415	ABL2	missense	23	R	Q
chr1	182585566	TTCTCTCGGCTGCTTTGCAGAC/T	rs1661576678	2	0.00460829	RNASEL	frameshift	407	C	fs
chr1	197090003	C/T	rs149859034	1	0.00230415	ASPM	missense	3304	R	Q
chr1	197090256	G/A	rs1656734422	1	0.00230415	ASPM	missense	3257	L	F
chr1	197100727	G/A	rs112946633	22	0.0506912	ASPM	missense	2842	R	W
chr1	197122009	C/T	rs199874115	1	0.00230415	ASPM	missense	1259	R	K
chr1	204446014	G/C	rs150208893	3	0.00691244	PIK3C2B	missense	874	L	V
chr1	207466547	C/T	rs150906379	1	0.00230415	CR2	missense	27	P	L
chr1	211353285	C/T	rs200654269	1	0.00230415	TRAF5	missense	16	R	C
chr1	235213960	TTCTTCC/T	rs746802528	2	0.00460829	ARID4B	frameshift	552	E	E
chr1	241500524	C/T	rs147528200	2	0.00460829	FH	missense	435	V	M
chr1	246867245	T/C	rs146052498	1	0.00230415	AHCTF1	missense	1116	R	G
chr2	25240327	CTT/C	rs750475955	1	0.00230415	DNMT3A	stop	766	K	X
chr2	25240379	G/A	rs754613602	1	0.00230415	DNMT3A	missense	749	R	C
chr2	25241591	C/A	rs779176507	1	0.00230415	DNMT3A	missense	685	G	W
chr2	25243921	G/A	rs1253868717	1	0.00230415	DNMT3A	missense	638	S	F
chr2	25247055	A/T	rs748329208	1	0.00230415	DNMT3A	missense	373	L	Q
chr2	25247628	C/G	rs758881009	1	0.00230415	DNMT3A	missense	326	R	P
chr2	27225109	C/T	rs200964128	1	0.00230415	CAD	missense	496	R	W
chr2	27231483	T/C	unknown	1	0.00230415	CAD	missense	705	I	T
chr2	27237499	C/T	rs943094776	1	0.00230415	CAD	missense	1506	T	I
chr2	29223444	G/A	rs138589984	1	0.00230415	ALK	missense	1086	S	L
chr2	29232359	C/G	rs61754865	6	0.0138249	ALK	missense	859	E	D
chr2	32491518	C/A	rs774991995	1	0.00230415	BIRC6	missense	2767	S	Y
chr2	39022936	T/C	unknown	1	0.00230415	SOS1	missense	498	K	E
chr2	43225490	G/A	rs375884796	2	0.00460829	ZFP36L2	missense	105	S	L
chr2	43905725	T/A	unknown	1	0.00230415	LRPPRC	missense	1111	I	F
chr2	43918261	G/A	rs113374262	6	0.0138249	LRPPRC	missense	1012	P	S
chr2	46369865	T/G	rs200537958	3	0.00691244	EPAS1	missense	273	L	R
chr2	46382048	C/A	rs149519216	2	0.00460829	EPAS1	missense	749	P	H
chr2	47806344	C/T	rs367912290	1	0.00230415	MSH6	missense	961	R	C
chr2	54982630	G/C	rs147780849	3	0.00691244	RTN4	missense	876	A	G
chr2	55049792	G/T	rs200650924	1	0.00230415	RTN4	missense	170	P	H
chr2	71423958	G/A	rs1041127652	3	0.00691244	ZNF638	missense	1482	D	N
chr2	79744573	C/T	rs373818447	1	0.00230415	CTNNA2	missense	97	R	C
chr2	88595545	TAAG/T	rs1235028949	1	0.00230415	EIF2AK3	frameshift	185	S	fs
chr2	88613812	G/A	rs752117328	1	0.00230415	EIF2AK3	missense	117	A	V
chr2	106424056	TTAGA/T	rs770812840	1	0.00230415	RGPD3	frameshift	1304	K	fs
chr2	106433020	T/TA	rs1677414971	1	0.00230415	RGPD3	splice	--	-	-
chr2	127271359	C/A	unknown	1	0.00230415	ERCC3	missense	666	G	V
chr2	140442513	C/T	rs144998818	3	0.00691244	LRP1B	missense	3469	A	T
chr2	140475215	T/C	rs1687922196	1	0.00230415	LRP1B	missense	3183	Y	C
chr2	140598725	C/T	unknown	1	0.00230415	LRP1B	missense	2367	G	E
chr2	140841014	G/A	rs199519370	1	0.00230415	LRP1B	missense	1673	T	M
chr2	140886324	C/T	rs752553135	1	0.00230415	LRP1B	missense	1260	A	T
chr2	159412421	C/T	rs202015347	1	0.00230415	BAZ2B	missense	864	R	H
chr2	174567914	G/T	rs145467227	1	0.00230415	WIPF1	missense	430	P	Q
chr2	177230897	C/T	rs765321668	1	0.00230415	NFE2L2	missense	569	R	H
chr2	178104406	T/A	rs148183964	6	0.0138249	PDE11A	stop	20	K	X
chr2	186646779	C/G	rs761374790	1	0.00230415	ITGAV	missense	382	S	C
chr2	186663792	G/A	rs554519341	1	0.00230415	ITGAV	missense	628	E	K
chr2	186664523	A/G	rs376843234	1	0.00230415	ITGAV	missense	652	D	G
chr2	186668859	A/G	rs142978189	2	0.00460829	ITGAV	missense	798	Y	C
chr2	189791888	G/C	rs5742973	4	0.00921659	PMS1	missense	27	E	Q
chr2	189795808	G/A	rs772427166	1	0.00230415	PMS1	missense	58	G	R
chr2	189843971	T/A	rs185306467	3	0.00691244	PMS1	missense	197	I	N
chr2	214767537	C/T	rs864622240	1	0.00230415	BARD1	missense	486	G	R
chr2	214809476	C/G	rs1224914625	1	0.00230415	BARD1	missense	32	G	R
chr2	215318201	G/A	rs368883626	1	0.00230415	ATIC	missense	64	R	H
chr2	215388292	G/C	rs146898035	1	0.00230415	FN1	missense	1421	P	R
chr2	221426033	C/T	rs141387215	3	0.00691244	EPHA4	missense	986	V	I
chr2	221564265	C/A	rs144149406	3	0.00691244	EPHA4	missense	97	V	L
chr3	13570827	C/T	rs199776248	2	0.00460829	FBLN2	missense	158	R	W
chr3	15227856	T/C	rs112673046	4	0.00921659	CAPN7	missense	248	L	P
chr3	15232570	T/G	rs114447322	9	0.0207373	CAPN7	missense	362	S	A
chr3	30671943	C/T	rs863223856	1	0.00230415	TGFBR2	missense	279	R	C
chr3	37629188	G/A	rs61751189	1	0.00230415	ITGA9	missense	564	R	Q
chr3	37818943	G/A	rs138511540	1	0.00230415	ITGA9	missense	55	R	Q
chr3	121488078	G/T	rs527852569	2	0.00460829	POLQ	stop	1753	S	X
chr3	121493650	G/A	rs142004739	2	0.00460829	POLQ	missense	919	R	C
chr3	121522094	CAGG/C	rs2048340254	1	0.00230415	POLQ	inframe deletion	388	L	del
chr3	121537146	G/T	rs141125457	12	0.0276498	POLQ	missense	365	L	I
chr3	121539483	G/C	rs369746980	1	0.00230415	POLQ	missense	327	A	G
chr3	121544820	AT/T	unknown	1	0.00230415	POLQ	frameshift	83	K	fs
chr3	126991561	C/T	rs757227128	1	0.00230415	PLXNA1	missense	458	R	C
chr3	128481095	G/A	rs372912472	1	0.00230415	GATA2	missense	442	P	L
chr3	142333050	T/A	rs1284345192	1	0.00230415	XRN1	missense	1327	I	F
chr3	142422594	G/A	rs61744316	4	0.00921659	XRN1	missense	319	P	S
chr3	169085029	C/A	rs146810574	10	0.0230415	MECOM	missense	1191	M	I
chr3	169095154	G/A	rs34224062	1	0.00230415	MECOM	missense	981	H	Y
chr3	184327434	G/A	rs34086109	5	0.0115207	EIF4G1	missense	1020	R	H
chr3	184328734	G/A	rs760646808	1	0.00230415	EIF4G1	missense	1360	V	M
chr3	186794727	C/T	rs148403533	1	0.00230415	RFC4	missense	114	R	H
chr3	186797554	C/A	rs113938310	1	0.00230415	RFC4	missense	91	A	S
chr3	187728524	C/T	rs143522266	6	0.0138249	BCL6	missense	459	R	H
chr3	195726174	CAGTT/C	rs368952817	3	0.00691244	MUC20	frameshift	525	V	fs
chr3	195778896	TGGTGACAGGAAGAGGGGTGGCGTGACCTGTGGATGCTGAGGAAGTGTC/T	rs758257110	4	0.00921659	MUC4	frameshift	4214	T	fs
chr4	55097752	G/A	rs41469552	1	0.00230415	KDR	missense	842	R	C
chr4	55098152	C/G	rs768465015	1	0.00230415	KDR	missense	832	D	H
chr4	82429586	C/CGCGGCC	unknown	2	0.00460829	HNRNPDL	inframe insertion	35	P	RR
chr4	82429636	G/A	unknown	1	0.00230415	HNRNPDL	missense	19	P	S
chr4	82842139	C/A	rs78735860	1	0.00230415	SEC31A	splice
chr4	86689161	G/A	rs373922495	1	0.00230415	PTPN13	missense	173	V	I
chr4	86769780	G/C	rs549399227	1	0.00230415	PTPN13	missense	1506	E	Q
chr4	86814501	C/T	rs543953956	7	0.016129	PTPN13	missense	2475	R	C
chr4	105233964	C/G	rs147112198	5	0.0115207	TET2	missense	8	H	D
chr4	105241359	G/A	rs1729286591	1	0.00230415	TET2	missense	1144	E	K
chr4	105275224	C/T	rs764470309	1	0.00230415	TET2	missense	1572	R	W
chr4	105276190	C/A	rs1293433641	1	0.00230415	TET2	missense	1915	P	T
chr4	108083389	C/G	rs113508132	1	0.00230415	LEF1	missense	134	G	A
chr4	108083392	G/A	rs572389569	1	0.00230415	LEF1	missense	89	R	W
chr4	108163609	A/G	unknown	1	0.00230415	LEF1	missense	57	Y	H
chr4	125319114	TGTG/T	rs541157165	1	0.00230415	FAT4	inframe insertion	903	V	del
chr4	125406940	G/A	rs1355201507	1	0.00230415	FAT4	missense	88	D	N
chr4	125468638	C/T	rs149250709	4	0.00921659	FAT4	missense	2272	A	V
chr4	125490588	C/T	unknown	1	0.00230415	FAT4	missense	2830	P	L
chr4	186597022	G/A	rs369894626	1	0.00230415	FAT1	missense	4175	T	M
chr4	186603302	C/A	rs199719692	7	0.016129	FAT1	missense	3742	D	Y
chr4	186611686	T/C	rs1403270374	1	0.00230415	FAT1	missense	3187	K	E
chr4	186620464	C/T	rs369383837	1	0.00230415	FAT1	missense	2041	R	H
chr4	186620998	G/A	rs141937206	1	0.00230415	FAT1	missense	1865	A	V
chr4	186621002	C/A	rs567598137	1	0.00230415	FAT1	missense	1864	A	S
chr4	186621028	C/G	rs994987243	1	0.00230415	FAT1	missense	1855	G	A
chr4	186663530	C/T	rs149295542	7	0.016129	FAT1	missense	1117	V	M
chr4	186707042	G/T	rs937707929	2	0.00460829	FAT1	missense	929	P	Q
chr4	186707528	A/G	rs375860085	1	0.00230415	FAT1	missense	767	I	T
chr4	186708687	G/A	rs1227258145	1	0.00230415	FAT1	missense	381	P	S
chr4	186708836	C/T	rs2126699452	1	0.00230415	FAT1	missense	331	G	D
chr5	14364761	G/A	rs1179962549	1	0.00230415	TRIO	missense	633	R	Q
chr5	24509777	C/T	rs138533676	1	0.00230415	CDH10	missense	349	E	K
chr5	56882544	C/T	unknown	1	0.00230415	MAP3K1	missense	1115	P	L
chr5	65992747	G/A	rs747569024	1	0.00230415	ERBIN	missense	10	R	Q
chr5	65992840	T/C	rs141058175	3	0.00691244	ERBIN	missense	41	I	T
chr5	66025918	C/T	rs866589564	1	0.00230415	ERBIN	missense	321	L	F
chr5	79316083	C/T	rs994418695	1	0.00230415	JMY	missense	915	P	S
chr5	80873226	G/A	rs1328941442	3	0.00691244	MSH3	missense	1081	E	K
chr5	87332583	A/T	unknown	1	0.00230415	RASA1	missense	90	S	C
chr5	87378521	A/T	rs151119180	1	0.00230415	RASA1	missense	824	S	C
chr5	96979383	C/T	rs149478807	1	0.00230415	LNPEP	missense	75	R	W
chr5	112827984	C/T	rs75870842	1	0.00230415	APC	missense	31	S	F
chr5	112827986	G/A	rs138098808	1	0.00230415	APC	missense	518	E	K
chr5	131966417	G/A	rs141318736	1	0.00230415	ACSL6	missense	571	P	L
chr5	131972828	G/A	rs140341663	4	0.00921659	ACSL6	missense	387	R	C
chr5	132557426	G/C	unknown	1	0.00230415	RAD50	missense	34	L	F
chr5	141655913	C/T	rs148377698	2	0.00460829	ARAP3	missense	972	E	K
chr5	141680003	C/T	rs139433211	1	0.00230415	ARAP3	missense	162	G	S
chr5	141680451	C/G	rs768997623	1	0.00230415	ARAP3	missense	12	W	C
chr5	150056224	C/T	unknown	1	0.00230415	CSF1R	missense	813	G	S
chr5	151507259	G/A	rs144848990	1	0.00230415	FAT2	missense	4138	R	W
chr5	151531901	G/A	rs148189364	1	0.00230415	FAT2	missense	3166	T	M
chr5	151554486	C/T	rs1337896723	1	0.00230415	FAT2	missense	1274	G	D
chr5	177091012	C/T	rs139464025	1	0.00230415	FGFR4	missense	171	R	C
chr5	177097306	G/A	rs145143718	2	0.00460829	FGFR4	missense	723	R	H
chr5	177097539	C/T	rs148143006	2	0.00460829	FGFR4	missense	690	R	C
chr5	177210849	C/T	rs115722008	1	0.00230415	NSD1	missense	548	S	F
chr5	178147594	C/T	rs138539788	1	0.00230415	RMND5B	missense	308	R	W
chr6	26020734	A/AT	unknown	1	0.00230415	H3C1	missense	83	L	fs
chr6	27810480	C/T	rs779961504	1	0.00230415	H3C10	missense	136	A	V
chr6	31355407	C/T	rs2308488	4	0.00921659	HLA-B	missense	269	A	T
chr6	32195714	C/A	rs2127458150	1	0.00230415	NOTCH4	missense	1912	R	L
chr6	32198656	ACCT/A	rs139494357	3	0.00691244	NOTCH4	missense	1536	E	del
chr6	32204268	G/A	rs1221878051	2	0.00460829	NOTCH4	missense	996	P	L
chr6	32212846	C/A	rs9267835	10	0.0230415	NOTCH4	missense	835	G	V
chr6	32221038	C/G	rs8192586	10	0.0230415	NOTCH4	missense	247	G	R
chr6	35452756	G/A	unknown	1	0.00230415	FANCE	missense	71	E	K
chr6	35459337	T/C	rs113175592	1	0.00230415	FANCE	missense	374	S	P
chr6	36684187	A/C	rs756383281	1	0.00230415	CDKN1A	missense	29	Q	P
chr6	44261736	A/G	rs755705197	1	0.00230415	NFKBIE	missense	194	V	A
chr6	44265594	G/GC	rs28362182	2	0.00460829	NFKBIE	upstream
chr6	52272371	G/A	rs569233789	12	0.0276498	MCM3	missense	603	S	L
chr6	106107235	G/A	rs141223053	1	0.00230415	PRDM1	missense	707	E	K
chr6	117319878	A/G	rs145889490	1	0.00230415	ROS1	missense	1977	V	A
chr6	117337265	G/T	rs369993254	1	0.00230415	ROS1	missense	1719	L	I
chr6	117342504	G/T	rs112739824	1	0.00230415	ROS1	missense	1522	P	Q
chr6	117352995	A/G	rs17079086	15	0.0345622	ROS1	missense	1439	F	S
chr6	117360384	C/T	rs151330473	15	0.0345622	ROS1	missense	1135	G	R
chr6	117365621	C/A	rs370129182	3	0.00691244	ROS1	missense	978	G	V
chr6	131593040	C/T	rs370208169	1	0.00230415	MED23	missense	1122	V	I
chr6	134174018	T/A	rs73560810	8	0.0184332	SGK1	missense	86	N	I
chr6	138838439	C/-	rs1776921241	1	0.00230415	ECT2L	stop	89	I	X
chr6	138838444	C/T	rs116211453	9	0.0207373	ECT2L	missense	91	S	F
chr6	138849389	G/A	rs76241582	3	0.00691244	ECT2L	missense	342	G	R
chr6	138876471	G/C	rs79069095	3	0.00691244	ECT2L	splice
chr6	138881018	AGAGT/A	rs765925347	1	0.00230415	ECT2L	frameshift	577	S	fs
chr6	138885762	C/T	rs144150484	12	0.0276498	ECT2L	missense	731	H	Y
chr6	157201195	G/A	rs1244601527	2	0.00460829	ARID1B	missense	1043	R	H
chr6	165662671	C/CG	rs1790346564	1	0.00230415	PDE10A	frameshift	50	A	fs
chr6	167947873	G/C	unknown	1	0.00230415	AFDN	missense	1184	G	R
chr7	5978683	TGA/T	rs587779335	4	0.00921659	PMS2	frameshift	729	L	fs
chr7	5982890	G/A	rs370196722	1	0.00230415	PMS2	missense	703	T	M
chr7	6003981	C/T	rs730881919	1	0.00230415	PMS2	missense	81	E	K
chr7	18591642	C/T	rs1319365754	1	0.00230415	HDAC9	missense	181	T	M
chr7	18935824	C/T	rs199497912	2	0.00460829	HDAC9	missense	940	T	M
chr7	32976374	A/G	rs141686148	2	0.00460829	FKBP9	missense	246	Y	C
chr7	50391831	A/G	rs1815162580	1	0.00230415	IKZF1	missense	231	K	R
chr7	55142300	A/G	unknown	1	0.00230415	EGFR	missense	35	S	G
chr7	87431528	C/T	rs45575636	6	0.0138249	ABCB4	missense	590	R	P
chr7	98976168	C/G	rs143477790	3	0.00691244	TRRAP	missense	2335	A	G
chr7	116771936	C/T	rs56391007	1	0.00230415	MET	missense	1010	T	I
chr7	124842865	A/G	unknown	1	0.00230415	POT1	missense	369	Y	H
chr7	143394280	C/A	unknown	1	0.00230415	EPHA1	missense	806	A	S
chr7	143394280	C/A	unknown	1	0.00230415	EPHA1	missense	806	A	S
chr7	143394324	C/T	rs139711610	3	0.00691244	EPHA1	missense	791	R	H
chr7	143394869	T/G	rs73726637	1	0.00230415	EPHA1	missense	764	K	T
chr7	147121122	C/T	rs577870607	2	0.00460829	CNTNAP2	missense	300	R	C
chr7	148118194	C/A	rs144496909	2	0.00460829	CNTNAP2	missense	820	S	R
chr7	152169194	C/G	unknown	1	0.00230415	KMT2C	missense	3170	G	A
chr7	152177984	C/T	rs1021421694	2	0.00460829	KMT2C	missense	2490	G	D
chr7	152311882	C/A	rs2129200515	1	0.00230415	KMT2C	missense	219	D	Y
chr8	16150296	T/A	unknown	1	0.00230415	MSR1	missense	305	K	I
chr8	16155115	C/G	rs140186172	1	0.00230415	MSR1	missense	283	D	H
chr8	31067115	G/A	rs561603992	1	0.00230415	WRN	missense	196	R	H
chr8	38281562	C/T	rs116288817	2	0.00460829	NSD3	missense	1175	V	I
chr8	38304754	C/T	rs760732116	1	0.00230415	NSD3	missense	815	R	H
chr8	38413943	C/T	rs374473310	1	0.00230415	FGFR1	missense	752	R	H
chr8	38414841	T/G	rs2150562898	1	0.00230415	FGFR1	missense	550	I	L
chr8	68093713	A/G	rs138027402	6	0.0138249	PREX2	missense	787	K	E
chr8	68099845	T/C	rs150773140	5	0.0115207	PREX2	splice
chr8	68121013	C/T	rs143386950	5	0.0115207	PREX2	missense	1230	R	W
chr8	86866497	T/C	rs78702891	2	0.00460829	CNBD1	start loss	1	M	T
chr8	87206114	G/A	rs114439288	1	0.00230415	CNBD1	missense	185	E	K
chr8	87353635	G/T	rs763276149	1	0.00230415	CNBD1	splice
chr8	87353697	T/A	rs186699266	14	0.0322581	CNBD1	missense	405	I	N
chr8	87353724	C/T	rs200342973	1	0.00230415	CNBD1	missense	414	T	M
chr8	94170871	G/A	rs141865321	1	0.00230415	CDH17	stop	300	R	X
chr8	112228792	A/G	rs138321672	2	0.00460829	CSMD3	missense	3643	I	T
chr8	112503945	T/C	rs148571616	1	0.00230415	CSMD3	missense	1643	Y	C
chr8	112947808	C/A	rs144548295	11	0.0253456	CSMD3	missense	457	R	I
chr8	133258368	C/A	rs150796527	1	0.00230415	NDRG1	missense	84	A	S
chr8	138152344	G/A	rs186109085	1	0.00230415	FAM135B	missense	711	R	W
chr8	138243022	C/T	rs2130385393	1	0.00230415	FAM135B	missense	197	D	N
chr9	5078384	A/C	rs151160183	1	0.00230415	JAK2	missense	691	N	H
chr9	5090448	C/T	rs764302764	1	0.00230415	JAK2	missense	922	R	W
chr9	8331657	A/T	unknown	1	0.00230415	PTPRD	missense	1413	F	Y
chr9	12694213	C/T	rs199989943	1	0.00230415	TYRP1	missense	73	R	W
chr9	12694337	G/A	rs746398469	1	0.00230415	TYRP1	missense	114	R	H
chr9	12702352	A/G	unknown	1	0.00230415	TYRP1	missense	332	D	G
chr9	32408531	T/C	rs142930707	5	0.0115207	ACO1	missense	95	V	A
chr9	69248135	G/A	rs139276234	2	0.00460829	TJP2	missense	931	A	T
chr9	93259130	T/C	unknown	1	0.00230415	WNK2	missense	861	L	P
chr9	93259190	C/T	rs759690956	1	0.00230415	WNK2	missense	881	P	L
chr9	95111636	A/G	rs41281202	6	0.0138249	FANCC	missense	386	S	P
chr9	95447021	G/A	rs766849993	1	0.00230415	PTCH1	missense	1412	P	L
chr9	107324900	CAAG/C	rs754129417	1	0.00230415	RAD23B	inframe deletion	338-339	QG	R
chr9	110369945	A/C	113132225	1	0.00230415	SVEP1	missense	3561	W	G
chr9	110386036	C/G	rs1043519217	1	0.00230415	SVEP1	missense	3367	A	P
chr9	110387421	C/CCATTGAGAAATTCAAGT	rs553304502	1	0.00230415	SVEP1	frameshift	3303	L	fs
chr9	110429227	G/A	rs146263719	1	0.00230415	SVEP1	missense	1911	P	L
chr9	110435316	C/T	rs369340894	1	0.00230415	SVEP1	missense	1605	V	M
chr9	110450075	C/T	rs781276716	2	0.00460829	SVEP1	missense	1363	G	S
chr9	110457309	G/C	rs376229752	3	0.00691244	SVEP1	missense	1207	T	S
chr9	110465904	T/G	unknown	1	0.00230415	SVEP1	missense	1095	T	P
chr9	110471372	C/T	rs61732547	16	0.0368664	SVEP1	missense	997	R	H
chr9	110489734	G/A	rs141669300	1	0.00230415	SVEP1	missense	616	P	S
chr9	113483068	G/A	unknown	1	0.00230415	RGS3	missense	47	G	D
chr9	113485654	G/A	rs752898002	2	0.00460829	RGS3	missense	105	R	H
chr9	113507531	G/A	rs202216526	1	0.00230415	RGS3	missense	70	E	K
chr9	113584207	G/A	rs140807508	2	0.00460829	RGS3	missense	651	R	H
chr9	113596898	G/A	rs140250676	1	0.00230415	RGS3	missense	1181	R	H
chr9	115024016	C/T	rs201858433	5	0.0115207	TNC	missense	1788	R	H
chr9	115063093	A/G	rs146784251	1	0.00230415	TNC	missense	1286	F	S
chr9	115073770	C/T	rs777700259	1	0.00230415	TNC	missense	1016	R	H
chr9	115076551	C/T	rs201999283	1	0.00230415	TNC	missense	900	R	Q
chr9	122383521	G/A	unknown	4	0.00921659	PTGS1	missense	234	E	K
chr9	125189626	CC/C	unknown	1	0.00230415	PPP6C	frameshift	32	L	fs
chr9	136506839	C/T	rs751169922	1	0.00230415	NOTCH1	missense	1260	V	M
chr9	136515549	G/A	rs763988265	7	0.016129	NOTCH1	missense	613	R	C
chr9	136517299	C/T	rs551200410	1	0.00230415	NOTCH1	missense	510	N	D
chr10	829410	G/A	rs144611807	2	0.00460829	LARP4B	missense	367	T	M
chr10	31521152	C/T	rs1222596416	1	0.00230415	ZEB1	missense	607	P	L
chr10	31524045	C/G	rs78449005	2	0.00460829	ZEB1	missense	906	A	G
chr10	31527078	GGAA/G	rs370699695	8	0.0184332	ZEB1	inframe deletion	1072	E	del
chr10	32271851	G/A	rs138540076	2	0.00460829	EPC1	missense	714	T	M
chr10	32346765	A/C	unknown	1	0.00230415	EPC1	missense	51	S	A
chr10	43120084	G/A	rs145170911	1	0.00230415	RET	missense	871	V	I
chr10	43121991	C/G	rs774215008	1	0.00230415	RET	missense	926	H	D
chr10	43123801	G/A	rs758800351	1	0.00230415	RET	missense	978	E	K
chr10	49482760	G/A	rs55698015	2	0.00460829	ERCC6	missense	699	T	M
chr10	49493145	T/C	rs376250875	1	0.00230415	ERCC6	missense	598	H	R
chr10	52770755	A/AG	rs747467008	3	0.00691244	MBL2	frameshift	74	G	fs
chr10	52771601	A/C	rs72661127	1	0.00230415	MBL2	missense	12	L	R
chr10	60086697	C/T	rs767721464	1	0.00230415	ANK3	missense	1243	R	H
chr10	60196156	C/T	rs527712352	1	0.00230415	ANK3	missense	620	A	T
chr10	74959973	C/T	rs572706456	1	0.00230415	KAT6B	missense	209	R	C
chr10	74959974	G/A	rs1286866874	1	0.00230415	KAT6B	missense	209	R	H
chr10	75030655	A/G	rs143966521	4	0.00921659	KAT6B	missense	1761	Y	C
chr10	87505345	GG/G	unknown	1	0.00230415	MINPP1	frameshift	145	Q	fs
chr10	95038938	C/A	rs141209951	1	0.00230415	CYP2C8	missense	347	G	V
chr10	95069402	T/C	rs142470035	3	0.00691244	CYP2C8	missense	1	M	V
chr10	110228260	C/G	rs148687001	1	0.00230415	MXI1	missense	116	R	G
chr10	121483771	A/G	unknown	1	0.00230415	FGFR2	missense	744	V	A
chr10	129759310	G/A	rs3750824	2	0.00460829	MGMT	missense	159	R	Q
chr11	3723297	T/C	rs2079478457	2	0.00460829	NUP98	missense	686	D	G
chr11	17720273	T/G	unknown	1	0.00230415	MYOD1	missense	164	L	R
chr11	18407233	G/T	unknown	1	0.00230415	LDHA	missense	346	K	N
chr11	44130052	G/A	rs138943091	1	0.00230415	EXT2	missense	396	V	M
chr11	72228369	C/T	rs148394356	1	0.00230415	INPPL1	missense	90	R	C
chr11	92354559	T/C	rs191787815	1	0.00230415	FAT3	missense	816	L	P
chr11	92355398	G/A	rs1444984775	1	0.00230415	FAT3	missense	1096	E	K
chr11	92524937	A/G	rs113812575	4	0.00921659	FAT3	missense	1199	N	S
chr11	92790156	G/A	rs148026488	1	0.00230415	FAT3	missense	1517	V	M
chr11	94435878	C/G	rs1945595743	1	0.00230415	MRE11	missense	653	D	H
chr11	94485982	C/T	rs763902512	1	0.00230415	MRE11	missense	86	D	N
chr11	101127975	C/T	unknown	1	0.00230415	PGR	missense	366	D	N
chr11	105030504	C/A	rs1727451843	1	0.00230415	CASP1	splice
chr11	108227834	A/G	rs150143957	4	0.00921659	ATM	missense	44	D	G
chr11	108253833	AAAG/A	rs876659575	2	0.00460829	ATM	inframe deletion	642	E	del
chr11	112088975	A/G	rs142135772	2	0.00460829	SDHD	missense	93	Y	C
chr11	118505557	A/G	rs782106243	1	0.00230415	KMT2A	missense	3181	K	R
chr11	118505740	G/A	rs781886946	1	0.00230415	KMT2A	missense	3242	R	Q
chr11	118898990	C/T	rs199836573	1	0.00230415	BCL9L	missense	1309	E	K
chr11	119298469	G/A	rs150811339	1	0.00230415	CBL	missense	33	R	Q
chr12	861130	G/GAAA	rs746484082	7	0.016129	WNK1	missense	583	K	KK
chr12	10702034	G/A	rs150316658	1	0.00230415	YBX3	missense	327	R	C
chr12	10704124	C/G	unknown	1	0.00230415	YBX3	missense	200	D	H
chr12	12165184	G/C	unknown	1	0.00230415	LRP6	missense	553	R	G
chr12	49032887	AGCTGCTGCT/A	rs1399512864	2	0.00460829	KMT2D	inframe deletion	3937-3939	QQQ	del
chr12	49033122	T/TTGC	rs748986705	3	0.00691244	KMT2D	inframe insertion	3863	Q	QQ
chr12	49557925	G/A	unknown	1	0.00230415	KCNH3	stop	1075	W	X
chr12	49643702	C/T	rs114536874	1	0.00230415	PRPF40B	missense	798	R	W
chr12	56094550	C/G	rs757518347	3	0.00691244	ERBB3	missense	618	T	S
chr12	57105245	C/T	rs111281799	3	0.00691244	STAT6	missense	303	G	R
chr12	57467340	G/C	unknown	1	0.00230415	GLI1	missense	266	G	A
chr12	57471208	G/A	rs149553839	1	0.00230415	GLI1	missense	823	G	E
chr12	64042931	C/T	rs201075531	2	0.00460829	SRGAP1	missense	211	R	W
chr12	70534874	C/T	rs149257146	1	0.00230415	PTPRB	missense	2055	V	I
chr12	70571278	C/T	rs988445070	1	0.00230415	PTPRB	missense	822	V	I
chr12	70590144	C/G	rs941308561	1	0.00230415	PTPRB	missense	406	E	Q
chr12	88060900	A/G	rs191613017	1	0.00230415	CEP290	missense	2438	L	S
chr12	88060949	C/T	unknown	1	0.00230415	CEP290	missense	2422	G	S
chr12	88083918	G/A	rs11831931	2	0.00460829	CEP290	missense	1583	L	F
chr12	88084743	T/C	rs367941106	2	0.00460829	CEP290	missense	576	E	G
chr12	88084836	T/G	rs2036458518	1	0.00230415	CEP290	missense	1772	E	A
chr12	88086110	C/T	rs375111436	3	0.00691244	CEP290	missense	1458	A	T
chr12	88089271	G/A	rs139998038	1	0.00230415	CEP290	missense	1551	R	C
chr12	88089274	G/T	rs370395204	1	0.00230415	CEP290	missense	1550	L	M
chr12	88109103	G/A	rs374656545	2	0.00460829	CEP290	missense	569	R	C
chr12	88114443	G/A	rs375523390	1	0.00230415	CEP290	missense	964	P	S
chr12	111447405	A/G	unknown	1	0.00230415	SH2B3	missense	164	H	R
chr12	124335497	C/T	rs201766557	7	0.016129	NCOR2	missense	1649	R	Q
chr12	124336809	C/T	rs374660196	1	0.00230415	NCOR2	missense	2020	R	Q
chr12	124340360	G/A	rs375229118	1	0.00230415	NCOR2	missense	1808	R	W
chr12	124341981	G/A	rs566159264	1	0.00230415	NCOR2	missense	1677	A	V
chr12	124350670	C/T	rs374662581	1	0.00230415	NCOR2	missense	1254	R	H
chr12	124372023	G/A	rs147831485	5	0.0115207	NCOR2	missense	936	R	W
chr12	132642888	C/T	rs143247306	1	0.00230415	POLE	missense	1554	E	K
chr12	132648934	G/A	rs5744904	1	0.00230415	POLE	missense	1355	R	C
chr12	132649341	G/A	rs779464847	2	0.00460829	POLE	missense	1297	R	C
chr12	132664038	G/C	rs2042735587	1	0.00230415	POLE	missense	864	S	C
chr12	132672668	A/G	rs115558715	1	0.00230415	POLE	missense	549	S	P
chr12	132680212	G/A	rs5744739	3	0.00691244	POLE	missense	99	P	L
chr13	25097214	G/A	rs58174040	2	0.00460829	PABPC3	missense	339	C	Y
chr13	26676675	A/T	rs143686087	2	0.00460829	WASF3	missense	223	S	C
chr13	28427845	C/T	rs369255421	2	0.00460829	FLT1	missense	395	V	I
chr13	32341158	G/A	rs80358906	1	0.00230415	BRCA2	missense	2268	R	K
chr13	32357808	T/A	rs80358995	1	0.00230415	BRCA2	missense	2562	F	I
chr13	32370460	A/G	unknown	1	0.00230415	BRCA2	missense	2797	D	G
chr13	33110084	C/T	rs140868444	6	0.0138249	STARD13	missense	828	D	N
chr13	33126100	C/T	rs528225686	1	0.00230415	STARD13	missense	680	R	H
chr13	33129304	A/C	rs370258705	1	0.00230415	STARD13	missense	458	I	S
chr13	33129893	G/A	rs145202504	1	0.00230415	STARD13	missense	262	R	C
chr13	40560365	C/G	rs142007136	2	0.00460829	FOXO1	missense	376	D	H
chr13	48476746	G/A	rs149359120	1	0.00230415	RB1	missense	856	D	N
chr13	48707208	G/A	rs202077345	3	0.00691244	CYSLTR2	missense	131	V	M
chr13	48707476	G/A	rs140113993	1	0.00230415	CYSLTR2	missense	220	C	Y
chr13	48707750	T/A	rs201885552	1	0.00230415	CYSLTR2	missense	311	N	K
chr13	72768836	C/T	rs143183542	7	0.016129	DIS3	missense	611	R	H
chr13	72772830	C/G	rs2033920105	1	0.00230415	DIS3	missense	417	V	L
chr13	110715585	G/T	rs113686402	3	0.00691244	ING1	stop	48	E	X
chr14	21386177	C/T	unknown	1	0.00230415	CHD8	splice
chr14	24373769	G/A	rs372002281	1	0.00230415	NFATC4	missense	558	R	H
chr14	32092572	C/T	rs115598823	1	0.00230415	ARHGAP5	missense	635	R	W
chr14	32154655	G/A	rs112370244	1	0.00230415	ARHGAP5	missense	1403	A	T
chr14	58365301	G/A	rs62621193	1	0.00230415	ARID4A	splice
chr14	58366886	A/C	unknown	1	0.00230415	ARID4A	missense	1107	E	A
chr14	58367020	G/A	unknown	1	0.00230415	ARID4A	missense	1152	D	N
chr14	68789682	C/A	unknown	1	0.00230415	ZFP36L1	missense	290	D	Y
chr14	81143658	C/T	rs150602845	1	0.00230415	TSHR	missense	534	R	C
chr14	92811566	C/T	rs751943504	1	0.00230415	GOLGA5	missense	378	R	C
chr14	95106156	T/C	rs752905540	1	0.00230415	DICER1	missense	958	S	G
chr15	23567301	C/G	rs116680462	1	0.00230415	MKRN3	missense	507	L	V
chr15	27985173	G/A	rs143218168	3	0.00691244	OCA2	missense	419	R	W
chr15	28141445	G/A	rs372578918	1	0.00230415	HERC2	missense	4001	T	M
chr15	28177099	C/A	rs142753406	1	0.00230415	HERC2	missense	332	A	S
chr15	28196296	C/G	rs140671115	1	0.00230415	HERC2	missense	2727	D	H
chr15	28198757	C/T	rs146366728	1	0.00230415	HERC2	missense	2577	V	I
chr15	28238604	AGAATACTATTTC/A	rs774838885	5	0.0115207	HERC2	inframe deletion	1245-1249	GNSIL	V
chr15	38494653	C/G	rs144303289	1	0.00230415	RASGRP1	missense	714	R	P
chr15	40185596	C/T	unknown	1	0.00230415	BUB1B	missense	352	P	S
chr15	41711176	C/T	rs372252914	1	0.00230415	MGA	missense	971	R	W
chr15	41736313	A/C	rs754614435	2	0.00460829	MGA	missense	1350	K	T
chr15	50490366	C/T	rs112703306	3	0.00691244	USP8	missense	692	T	I
chr15	89291715	G/A	unknown	1	0.00230415	FANCI	splice
chr15	89320770	G/A	rs551811489	1	0.00230415	POLG	missense	993	R	C
chr15	89323423	A/G	rs202037973	5	0.0115207	POLG	missense	440	F	S
chr15	89326640	G/A	rs756952607	1	0.00230415	POLG	missense	562	R	G
chr15	89326733	C/T	rs796052904	1	0.00230415	POLG	missense	531	G	S
chr15	90088732	T/A	rs529638451	1	0.00230415	IDH2	missense	130	K	M
chr15	90629447	C/T	rs1968958271	1	0.00230415	CRTC3	missense	394	T	M
chr15	90803533	C/G	rs751765688	1	0.00230415	BLM	missense	1124	A	V
chr15	90891058	C/T	rs146754390	11	0.0253456	FES	missense	466	P	L
chr15	90895547	C/T	rs755451766	1	0.00230415	FES	missense	679	R	W
chr15	101384337	C/T	rs372536338	2	0.00460829	PCSK6	missense	341	G	S
chr15	101430042	C/T	rs146690090	2	0.00460829	PCSK6	missense	227	V	M
chr16	2079651	C/T	rs373939435	1	0.00230415	TSC2	missense	1127	R	W
chr16	2084229	C/T	rs148527903	3	0.00691244	TSC2	missense	1221	S	L
chr16	2084235	C/T	unknown	1	0.00230415	TSC2	missense	1282	S	L
chr16	3728437	G/GC	rs754959530	4	0.00921659	CREBBP	frameshift	2204	Q	fs
chr16	3729070	CTCCCCGGGG/C	rs777318563	4	0.00921659	CREBBP	inframe deletion	1990-1992	TPG	del
chr16	13947713	T/C	rs1800069	1	0.00230415	FANCQ	missense	706	I	T
chr16	13947766	G/A	rs1204895453	1	0.00230415	ERCC4	missense	724	V	M
chr16	13948175	C/A	rs4986933	3	0.00691244	ERCC4	missense	860	A	D
chr16	15720918	G/A	rs1189029785	1	0.00230415	MYH11	missense	1578	A	V
chr16	23626343	C/T	rs766315705	1	0.00230415	PALB2	missense	586	G	S
chr16	29987948	C/T	rs760416360	1	0.00230415	TAOK2	missense	1226	R	C
chr16	53235189	G/A	rs377741006	4	0.00921659	CHD9	missense	365	R	H
chr16	53303749	C/G	rs765389436	3	0.00691244	CHD9	missense	1915	P	A
chr16	53303846	G/A	rs758101701	1	0.00230415	CHD9	missense	1974	R	H
chr16	55485610	G/A	rs368282133	8	0.0184332	MMP2	missense	146	R	H
chr16	58586638	G/A	rs772989038	1	0.00230415	CNOT1	missense	182	H	Y
chr16	72787715	CGCCACCGCCGCCGCCGCCGCCACT/C	rs750348888	2	0.00460829	ZFHX3	inframe deletion	3513-3520	KWRRRRRW	del
chr16	72788109	T/TTGC	rs745803083	1	0.00230415	ZFHX3	inframe insertion	3389	Q	QQ
chr16	72958682	GTCTTCCTCCTCCTCT/G	rs376713069	1	0.00230415	ZFHX3	inframe deletion	483-487	EEEEE	del
chr16	81946244	G/A	rs374746148	1	0.00230415	PLCG2	missense	1184	C	Y
chr16	85918497	C/T	rs148746145	1	0.00230415	IRF8	missense	24	R	C
chr16	89769976	C/T	rs771698195	1	0.00230415	FANCA	missense	789	V	M
chr16	89783063	G/A	rs200291237	1	0.00230415	FANCA	missense	504	R	G
chr17	5170557	C/T	rs144688577	5	0.0115207	USP6	missense	1199	T	I
chr17	7898510	G/A	unknown	1	0.00230415	CHD3	missense	748	G	E
chr17	8146462	T/G	unknown	1	0.00230415	PER1	missense	650	K	Q
chr17	8148716	G/A	rs779516718	2	0.00460829	PER1	missense	326	R	W
chr17	8150021	C/T	rs377347212	5	0.0115207	PER1	missense	160	G	E
chr17	8492822	C/T	rs1317314259	1	0.00230415	MYH10	missense	1440	R	H
chr17	13002295	C/T	rs376713626	1	0.00230415	ELAC2	missense	409	R	H
chr17	16058489	TAAC/T	rs148818383	15	0.0345622	NCOR1	inframe deletion	1997	V	del
chr17	16101263	G/A	rs111428551	1	0.00230415	NCOR1	missense	800	P	S
chr17	16121229	C/G	unknown	1	0.00230415	NCOR1	missense	450	E	Q
chr17	37258367	T/A	unknown	1	0.00230415	ACACA	missense	466	M	L
chr17	42688992	C/T	rs370604328	2	0.00460829	CNTNAP1	missense	525	R	W
chr17	60656650	C/T	rs145410676	1	0.00230415	PPM1D	missense	357	R	C
chr17	60663445	C/T	rs2031567488	1	0.00230415	PPM1D	stop	571	Q	X
chr17	65530080	C/T	rs140344858	4	0.00921659	AXIN2	missense	810	D	N
chr17	65537614	A/ATGG	rs570443161	2	0.00460829	AXIN2	inframe insertion	474	H	HH
chr17	78133433	G/A	rs768942830	1	0.00230415	TMC8	missense	187	G	S
chr17	78138672	A/C	unknown	1	0.00230415	TMC8	missense	588	Q	P
chr17	82831772	A/T	rs774672020	2	0.00460829	ZNF750	missense	228	L	H
chr17	82831982	C/T	rs149980253	1	0.00230415	ZNF750	missense	158	R	Q
chr18	53157482	C/T	rs139976043	3	0.00691244	DCC	missense	463	T	M
chr18	53207817	G/A	rs112302456	6	0.0138249	DCC	missense	276	V	M
chr18	63661051	C/G	rs187745639	1	0.00230415	SERPINB3	splice
chr19	918573	C/A	rs1365607627	1	0.00230415	KISS1R	missense	921	L	I
chr19	918609	C/T	rs138559034	3	0.00691244	KISS1R	missense	104	P	S
chr19	4095421	A/G	unknown	1	0.00230415	MAP2K2	missense	338	F	S
chr19	8972490	C/T	rs749946126	1	0.00230415	MUC16	stop	2883	W	X
chr19	8976482	G/A	rs189545870	3	0.00691244	MUC16	stop	1553	Q	X
chr19	10486687	G/A	rs376458951	1	0.00230415	KEAP1	missense	614	R	W
chr19	10759766	G/A	rs144250390	3	0.00691244	DNM2	missense	64	V	I
chr19	10786604	G/A	rs763894364	1	0.00230415	DNM2	missense	297	R	L
chr19	12943836	TGAGGATGAG/T	rs550353351	1	0.00230415	CALR	inframe deletion	398-400	EDE	del
chr19	17837185	C/A	rs200578599	1	0.00230415	JAK3	missense	577	S	I
chr19	33301854	C/CGGGGGGGGGGG	unknown	1	0.00230415	CEBPA	frameshift	190	S	fs
chr19	33301868	GCT/G	unknown	1	0.00230415	CEBPA	frameshift	182	Q	fs
chr19	33301872	TAA/-	unknown	2	0.00460829	CEBPA	inframe deletion	181	Y	del
chr19	45352343	G/A	rs144277365	1	0.00230415	ERCC2	missense	608	R	C
chr19	45352807	T/C	rs1233603139	1	0.00230415	ERCC2	missense	536	Y	C
chr19	45353113	G/A	rs753641926	1	0.00230415	ERCC2	missense	523	R	W
chr19	45363890	C/T	rs892942500	1	0.00230415	ERCC2	missense	324	R	H
chr19	45364876	G/A	rs143960980	1	0.00230415	ERCC2	missense	162	R	C
chr19	48703150	C/T	rs370139701	2	0.00460829	FUT2	missense	65	T	M
chr19	48703233	G/A	rs112722916	3	0.00691244	FUT2	missense	93	A	T
chr19	49665955	T/G	rs141156787	2	0.00460829	BCL2L12	stop	44	Y	X
chr19	49666007	C/T	rs79741544	1	0.00230415	BCL2L12	stop	62	R	X
chr19	50268174	G/A	rs374883445	1	0.00230415	MYH14	missense	914	R	H
chr19	50272563	G/A	rs374956489	1	0.00230415	MYH14	missense	1100	R	H
chr19	50280383	G/C	unknown	1	0.00230415	MYH14	missense	1430	Q	H
chr19	50290950	C/G	rs369214872	1	0.00230415	MYH14	missense	1644	R	G
chr19	50413781	G/A	rs148838746	1	0.00230415	POLD1	missense	790	G	S
chr20	5963304	T/A	unknown	1	0.00230415	MCM8	missense	274	F	I
chr20	41415253	C/T	rs373193984	1	0.00230415	CHD6	missense	2291	R	Q
chr20	41423575	G/A	rs145033340	2	0.00460829	CHD6	missense	1491	S	L
chr20	42084788	G/A	rs200056702	1	0.00230415	PTPRT	missense	1343	R	W
chr20	42104665	G/T	rs201162919	2	0.00460829	PTPRT	missense	1170	N	K
chr20	44997188	C/G	rs750661803	1	0.00230415	STK4	missense	183	T	R
chr20	51790250	G/A	rs111502708	4	0.00921659	SALL4	missense	745	R	C
chr20	51791533	G/A	rs149863527	4	0.00921659	SALL4	missense	317	P	L
chr20	63275605	G/T	rs113793400	1	0.00230415	ARFGAP1	missense	9	V	F
chr20	63281346	G/T	rs2067375908	1	0.00230415	ARFGAP1	missense	228	G	V
chr20	63286393	C/T	rs144243801	1	0.00230415	ARFGAP1	missense	243	R	W
chr20	63287683	C/T	rs35996749	1	0.00230415	ARFGAP1	missense	352	P	L
chr20	63534294	C/T	rs142305389	2	0.00460829	PTK6	missense	125	R	Q
chr20	63534939	C/CGACAG	rs566225331	1	0.00230415	PTK6	missense	118	V	fs
chr20	63695083	C/T	rs374441172	2	0.00460829	RTEL1	missense	898	R	C
chr22	37313495	T/C	rs112449788	1	0.00230415	CYTH4	missense	143	I	T
chr22	42817260	T/A	rs75405504	7	0.016129	ARFGAP3	missense	163	I	F
chr22	42822405	C/A	rs73886145	1	0.00230415	ARFGAP3	missense	226	G	V
chr22	50279667	G/A	rs748998767	1	0.00230415	PLXNB2	missense	1451	T	M
chr22	50283143	G/A	rs754227017	1	0.00230415	PLXNB2	missense	908	A	V
chrX	37010314	CCAAGACTCGGA/C	rs782157289	1	0.00230415	FAM47C	missense	636	K	fs
chrX	37010327	GTAC/G	rs782725631	1	0.00230415	FAM47C	missense	640	Y	fs
chrX	37010332	GTCTCCGCCCGGAGCCTCCCAAT/G	rs781802309	1	0.00230415	FAM47C	missense	641	S	fs
chrX	40052281	C/T	rs200762216	2	0.00460829	BCOR	missense	569	R	Q
chrX	77652309	TTCC/T	rs782630348	2	0.00460829	ATRX	inframe deletion	1464	E	del

## Sheet: Data7
Gene	Chr position: nt change	rsID	AA Change	VAF	SAPCS (n)	PPCG (n)	AFR Genetic Fraction	MAF SAC (n=49)	MAF EAC (n=40)
FAT1	chr4:186597022:G/A	rs369894626	T4175M	0.363636	1	0	0.88	0	0
	chr4:186611686:T/C	rs1403270374	K3187E	0.513514	1	0	>99%	0	0
	chr4:186620464:C/T	rs369383837	R2043H	0.382353	1	0	>99%	0	0
	chr4:186620998:G/A	rs141937206	A1865V	0.447368	1	0	>99%	0.0102041	0
	chr4:186621002:C/A	rs567598137	A1864S	0.490909	1	0	>99%	0	0
	chr4:186621028:C/G	rs994987243	G1855A	0.56	0	1	0.76	0	0
	chr4:186707042:G/T	rs937707929	P929Q	ND	0	1	0.84	0	0
	chr4:186707528:A/G	rs375860085	I767T	0.5	1	0	>99%	0	0
	chr4:186708687:G/A	rs1227258145	P381S	0.5	1	0	>99%	0	0
	chr4:186708836:C/T	rs2126699452	G331D	0.552632	1	0	>99%	0	0
DNMT3A	chr2:25240327:CTT/C	rs750475955	K766X	0.232143	1	0	>99%	0	0
	chr2:25240379:G/A	rs754613602	R749C	0.25	1	0	>99%	0	0
	chr2:25241591:C/A	rs779176507	G685W	0.255814	1	0	0.84	0	0
	chr2:25243921:G/A	rs1253868717	S638F	0.257143	1	0	>99%	0	0
	chr2:25247055:A/T	rs748329208	L373Q	0.205882	1	0	>99%	0	0
	chr2:25247628:C/G	rs758881009	R326P	0.208333	1	0	>99%	0	0
ERCC2	chr19:45352343:G/A	rs144277365	R608C	0.435897	1	0	>99%	0	0
	chr19:45352807:T/C	rs1233603139	Y536C	0.47619	1	0	>99%	0	0
	chr19:45353113:G/A	rs753641926	R523W	0.475	1	0	>99%	0	0
	chr19:45363890:C/T	rs892942500	R324H	ND	0	1	0.89	0	0
	chr19:45364876:G/A	rs143960980	R162C	0.526316	1	0	>99%	0	0
POLQ	chr3:121488078:G/T	rs527852569	S1618X	All(2)>0.5	2	0	Both>99%	0	0
	chr3:121493650:G/A	rs142004739	R784C	All(2)>0.35	2	0	Both>99%	0	0
	chr3:121522094:CAGG/C	rs2048340254	L388del	0.5	1	0	>99%	0	0
	chr3:121539483:G/C	rs369746980	A194G	0.557692	1	0	>99%	0	0
	chr3:121544820:AT/T	unknown	K83fs	0.411765	1	0	>99%	0	0
HERC2	chr15:28141445:G/A	rs372578918	T4001M	0.59	0	1	>90%	0	0
	chr15:28177099:C/A	rs142753406	A332S	0.45	1	0	>99%	0	0
	chr15:28196296:C/G	rs140671115	D2727H	0.571429	1	0	>99%	0	0
	chr15:28198757:C/T	rs146366728	V2577I	0.5	1	0	>99%	0	0
PRDM2	chr1:13742018:A/T	unknown	N82I	0.333333	1	0	>99%	0	0
	chr1:13742045:C/G	rs146971236	T91S	0.5625	1	0	>99%	0	0
	chr1:13779047:C/T	rs560676423	R217W	0.653846	1	0	>99%	0	0
	chr1:13782404:C/T	rs1165818605	R1336C	0.421053	1	0	>99%	0.0102041	0
CLSPN	chr1:35743140:C/T	rs72902906	Splice donor	(1SAPCS) 0.575	1	1	>99%78%	0	0.0125
	chr1:35743514:C/T	rs113122645	E995K	0.409091	1	0	>99%	0	0
	chr1:35753751:T/C	rs373676836	K589E	0.5	0	1	>99%	0	0
	chr1:35761183:T/C	unknown	Y306C	0.52	1	0	>99%	0	0
ASPM	chr1:197090003:C/T	rs149859034	R3304Q	0.423077	1	0	>99%	0	0
	chr1:197090256:G/A	rs1656734422	L3257F	0.6	1	0	>99%	0	0
	chr1:197122009:C/T	rs199874115	R1259K	0.322581	1	0	>99%	0	0
ERCC4	chr16:13947713:T/C	rs1800069	I706T	0.416667	1	0	>99%	0	0
	chr16:13947766:G/A	rs1204895453	V742M	0.5	0	1	0.73	0	0
	chr16:13948175:C/A	rs4986933	A860D	All(3)>0.31	3	0	All>99%	0.0204082	0.0125
KMT2C	chr7:152169194:C/G	unknown	G3170A	0.142857	1	0	>99%	0	0
	chr7:152177984:C/T	rs1021421694	G2490D	All(2)>0.37	2	0	Both>99%	0	0
	chr7:152311882:C/A	rs2129200515	D219Y	0.5	1	0	>99%	0	0
LEF1	chr4:108083389:C/G	rs113508132	G134A	0.585366	1	0	>99%	0.0102041	0
	chr4:108083392:G/A	rs572389569	R89W	0.477273	1	0	>99%	0	0
	chr4:108163609:A/G	unknown	Y57H	0.590909	1	0	>99%	0	0
FGFR4	chr5:177091012:C/T	rs139464025	R171C	0.5	0	1	0.92	0	0
	chr5:177097306:G/A	rs145143718	R723H	ND	0	1	0.94	0	0
	chr5:177097539:C/T	rs148143006	R690C	All(2)>0.31	2	0	Both>99%	0	0
POLG	chr15:89320770:G/A	rs551811489	R993C	0.421053	1	0	>99%	0	0
	chr15:89326640:G/A	rs756952607	R562G	0.461538	1	0	>99%	0	0
	chr15:89326733:C/T	rs796052904	G531S	0.517241	1	0	>99%	0	0
TET2	chr4:105241359:G/A	rs1729286591	E1144K	0.393939	1	0	>99%	0	0
	chr4:105275224:C/T	rs764470309	R1572W	0.703704	1	0	>99%	0	0
	chr4:105276190:C/A	rs1293433641	P1915T	0.24	0	1	0.92	0	0
PMS1	chr2:189795808:G/A	rs772427166	G58R	0.354839	1	0	0.93	0	0
	chr2:189843971:T/A	rs185306467	I197N	(2SAPCS)>0.38	2	1	>99%(2),69%	0	0
RFC4	chr3:186794727:C/T	rs148403533	R114H	0.4	1	0	>99%	0	0
	chr3:186797554:C/A	rs113938310	A91S	0.39	1	0	>99%	0	0
APC	chr5:112827984:C/T	rs75870842	S31F	0.44	1	0	>99%	0	0.0125
	chr5:112827986:G/A	rs138098808	E518K	0.35	1	0	>99%	0	0
ERCC6	chr10:49482760:G/A	rs55698015	T699M	All(2)>0.5	2	0	>99%	0	0.0375
	chr10:49493145:T/C	rs376250875	H598R	0.52	1	0	Both>99%	0	0
FANCE	chr6:35452756:G/A	unknown	E71K	0.56	1	0	>99%	0	0
	chr6:35459337:T/C	rs113175592	S374P	0.5	1	0	>99%	0	0
ZEB1	chr10:31521152:C/T	rs1222596416	P607L	0.44	1	0	>99%	0	0
	chr10:31524045:C/G	rs78449005	A906G	All(2)>0.43	2	0	Both>99%	0	0.025
KMT2A	chr11:118505557:A/G	rs782106243	K3181R	0.58	1	0	>99%	0.0102041	0
	chr11:118505740:G/A	rs781886946	R3242Q	0.45	1	0	>99%	0	0
MRE11	chr11:94435878:C/G	rs1945595743	D653H	0.57	1	0	>99%	0.0102041	0
	chr11:94485982:C/T	rs763902512	D86N	0.42	1	0	0.98	0	0
KMT2D	chr12:49032886:AGCTGCTGCT/A	rs1399512864	QQQ3937-3939del	All(2)>0.48	2	0	99%,93%	0	0
	chr12:49033122:T/TTGC	rs748986705	Q3863QQ	All(3)>0.35	3	0	All>99%	0	0
PER1	chr17:8146462:T/G	unknown	K650Q	0.45	1	0	>99%	0	0
	chr17:8148716:G/A	rs779516718	R326W	All(2)>0.47	2	0	Both>99%	0	0
PPM1D	chr17:60656650:C/T	rs145410676	R357C	0.52	1	0	>99%	0	0
	chr17:60663445:C/T	rs2031567488	Q571X	0.17	1	0	>99%	0	0
BCL2L12	chr19:49665955:T/G	rs141156787	Y44X	All(2)>0.38	1	1	Both>99%	0	0
	chr19:49666007:C/T	rs79741544	R62X	0.47	0	1	0.76	0	0.0125
MUTYH	chr1:45331180:G/A	rs140288388	Splice variant	All(2)>0.62	2	0	>99%	0	0.0125
MTOR	chr1:11213416:G/A	rs761539813	R1090C	0.4	1	0	>99%	0	0
ERCC3	chr2:127271359:C/A	unknown	G666V	0.33	1	0	>99%	0	0
CDKN1A	chr6:36684187:A/C	rs756383281	Q29P	0.67	0	1	0.93	0	0
POT1	chr7:124842865:A/G	unknown	Y369H	0.42	1	0	>99%	0	0
WRN	chr8:31067115:G/A	rs561603992	R196H	0.53	1	0	>99%	0	0
NDRG1	chr8:133258368:C/A	rs150796527	A84S	0.6	1	0	>99%	0.0204082	0
RAD23B	chr9:107324900:CAAG/C	rs754129417	QG338-339R	0.49	1	0	>99%	0	0
MGMT	chr10:129759310:G/A	rs3750824	R159Q	0.5	0	1	0.78	0	0
RB1	chr13:48476746:G/A	rs149359120	D856N	0.4	1	0	>99%	0	0
BUB1B	chr15:40185596:C/T	unknown	P352S	0.35	1	0	>99%	0	0
BLM	chr15:90803533:C/G	rs751765688	A1124V	0.44	1	0	>99%	0	0
FANCI	chr15:89291715:G/A	unknown	Splice variant	0.4	1	0	>99%	0	0
MYH11	chr16:15720918:G/A	rs1189029785	A1578V	0.56	1	0	>99%	0	0
POLD1	chr19:50413781:G/A	rs148838746	G790S	0.5	1	0	0.97	0	0
JAK3	chr19:17837185:C/A	rs200578599	S577I	0.46	1	0	>99%	0	0
MCM8	chr20:5963304:T/A	unknown	F274I	0.23	1	0	0.97	0	0
RTEL1	chr20:63695083:C/T	rs374441172	R898C	All(2)>0.39	2	0	97%,60%	0	0
ATRX	chrX:77652309:TTCC>T	rs782630348	E1464del	1	1	0	>99%	0	0

## Sheet: Data8
Gene	DDR_GSEA	Chr position: nt change	rs ID	AA change	Variant type	Variant Pathogenicity	LoF	MAF (this study)	MAF gnomAD (ALL)	MAF gnomAD (AFR)	MAF SA-controls (n=49)	MAF EA-controls (n=40)	Patient ID	Patient source	VAF	Age	ISUP	PSA	Family History	LOH/2nd-hit
ATM	DDR_GSEA	chr11:108227834:A/G	rs150143957	D44G	missense	POV	None	0.0161 (SAPCS)	0.0002	0.0007	0.0204	0.025	N077B	SAPCS	0.333333	70	4	49	unknown	LOH
													N085B	SAPCS	0.565217	74	4	137	unknown	None
													SMU167B	SAPCS	0.578947	74	4	36	unknown	None
													UP2109	SAPCS	0.454545	63	4	5	unknown	None
													TSH026B	SAPCS	0.451613	unknown	1	unknown	unknown	No tumour
													TSH030B	SAPCS	0.594595	55	5	799	unknown	No tumour
PMS2	DDR_GSEA	chr7:5978683:TGA/T	rs587779335	L729fs	frameshift	POV	pLoF	0.0092 (ALL)	0.0077	0.0304	0.0306122	0.025	KAL047B	SAPCS	0.233333	59	2	1	unknown	No tumour
													KAL048B	SAPCS	0.14	49	2	1	prostate+ovary	No tumour
													PPCG0020	PPCG	PPCG	48	4	8	unknown	None
													PPCG0570	PPCG	PPCG	71	2	8	unknown	LOH & 2nd hit
FAT1	PCa_germline	chr4:186603302:C/A	rs199719692	D3742Y	missense	POV	None	0.0188 (SAPCS)	0.0002	0.0007	0.0204082	0	KAL0074B	SAPCS	0.522727	67	3	19	unknown	None
													KAL0106B	SAPCS	0.548387	55	5	1343	unknown	None
													SMU061B	SAPCS	0.55814	71	4	100	breast/ovary	None
													SMU097B	SAPCS	0.55	60	1	37	prostate+breast	None
													UP2099B	SAPCS	0.205882	76	4	100	unknown	None
													UP2360B	SAPCS	0.634146	61	4	8	unknown	None
													KAL008B	SAPCS	0.418605	50	1	5	prostate+ovary	No tumour
FAT1	PCa_germline	chr4:186663530:C/T	rs149295542	V1117M	missense	POV	None	0.0138 (ALL)	0.0018	0.0067	0.0204082	0.025	SMU064B	SAPCS	0.27027	70	3	14	unknown	LOH
													UP2048B	SAPCS	0.489362	59	5	8	unknown	None
													UP2099B	SAPCS	0.536585	76	4	100	unknown	None
													SMU205B	SAPCS	0.285714	70	1	38	unknown	None
													SMU047B	SAPCS	0.418182	64	2	32	prostate	No tumour
													PPCG0251	PPCG	PPCG	64	5	unknown	unknown	LOH & 2nd hit
ROS1	New_DDR_related	chr6:117352995:A/G	rs17079086	F1439S	missense	POV	None	0.0403 (SAPCS)	0.0033	0.0133	0.0816327	0.025	KAL0072B	SAPCS	0.533333	64	1	53	unknown	2nd hit
													N0002B	SAPCS	0.405405	76	4	193	unknown	None
													N0053B	SAPCS	1	71	4	31	unknown	None
													SMU159B	SAPCS	0.432432	54	2	25	unknown	None
													UP2092B	SAPCS	0.55814	70	4	14	unknown	None
													UP2101B	SAPCS	0.5	57	5	75	unknown	None
													UP2133B	SAPCS	0.458333	58	4	100	unknown	None
													UP2396B	SAPCS	0.533333	72	5	27	unknown	None
													KAL039B	SAPCS	0.54	67	1	7	unknown	No tumour
													KAL113B	SAPCS	0.461538	67	2	35	unknown	No tumour
													PUH058B	SAPCS	0.5	65	2	4	breast	No tumour
													TSH019B	SAPCS	0.5	67	3	100	unknown	No tumour
													TSH026B	SAPCS	0.547619	unknown	1	unknown	unknown	No tumour
													DOD041B	SAPCS	0.645161	83	2	17	unknown	No tumour
ROS1	new_DDR_related	chr6:117360384:C/T	rs151330473	G1135R	missense	POV	None	0.0403 (SAPCS)	0.0001	0.0008	0.0102041	0.0125	KAL0004B	SAPCS	0.395349	70	4	31	unknown	LOH
													SMU019B	SAPCS	0.410256	65	2	13	unknown	LOH
													SMU027B	SAPCS	0.714286	68	5	88	unknown	None
													SMU030B	SAPCS	0.542857	68	1	194	unknown	None
													SMU032B	SAPCS	0.575758	67	2	50	unknown	None
													SMU068B	SAPCS	0.393939	71	4	64	unknown	None
													UP2035B	SAPCS	0.45098	70	5	680	unknown	LOH
													UP2103B	SAPCS	0.636364	69	5	100	breast	None
													UP2117B	SAPCS	0.433333	68	5	433	unknown	LOH
													UP2159B	SAPCS	0.392857	54	2	25	unknown	None
													UP2187B	SAPCS	0.517241	65	5	156	unknown	None
													SMU237B	SAPCS	0.552632	69	2	27	unknown	None
													TSH020B	SAPCS	0.5	81	3	43	unknown	No tumour
													TSH033B	SAPCS	0.609756	70	unknown	60	unknown	No tumour
													DSM014B	SAPCS	0.604651	66	4	63	unknown	No tumour
ASPM	new_DDR_related	chr1:197100727:G/A	rs112946633	R2842W	missense	POV	None	0.0618 (SAPCS)	0.0001	0.0004	0.0306122	0	KAL0070B	SAPCS	0.457143	63	3	66	unknown	LOH
													SMU041B	SAPCS	0.647059	64	2	78	unknown	None
													SMU079B	SAPCS	0.545455	65	2	22	prostate+ovary	None
													SMU094B	SAPCS	0.487805	64	4	15	prostate	None
													SMU100B	SAPCS	0.411765	56	3	24	unknown	None
													SMU98B	SAPCS	0.348837	66	3	25	unknown	LOH
													SMU142B	SAPCS	0.5	59	1	100	unknown	None
													UP2035B	SAPCS	0.5	70	5	680	unknown	None
													UP2004B	SAPCS	0.526316	70	5	100	breast	None
													UP2048B	SAPCS	0.309524	59	8	8	unknown	LOH
													UP2101B	SAPCS	0.414634	57	5	75	unknown	None
													UP2115B	SAPCS	0.586957	56	4	21	unknown	None
													UP2109B	SAPCS	0.533333	63	4	5	unknown	None
													UP2197B	SAPCS	0.486486	58	4	38	unknown	None
													UP2372B	SAPCS	0.555556	69	5	37	unknown	None
													KAL047B	SAPCS	0.588235	59	2	1	unknown	No tumour
													KAL048B	SAPCS	0.536585	49	2	1	prostate+ovary	No tumour
													KAL061B	SAPCS	0.519231	52	1	10	unknown	No tumour
													PUH058B	SAPCS	0.439024	65	2	4	breast	No tumour
													SMU201B	SAPCS	0.409091	67	2	43	unknown	No tumour
													DSM024B	SAPCS	0.575758	61	1	16	unknown	No tumour
													DSM039B	SAPCS	0.588235	69	1	7	unknown	No tumour
													DSM045B	SAPCS	0.391304	72	1	8	breast	No tumour
HERC2	DDR_GSEA	chr15:28238604:AGAATACTATTTC/A	rs774838885	GNSIL1245-1249V	inframe deletion	POV	None	0.0108 (SAPCS)	0	0.0003	0.0204082	0.0125	KAL0013B	SAPCS	0.538462	70	5	47	unknown	None
													N0010B	SAPCS	0.363636	66	4	45	unknown	None
													SMU062B	SAPCS	0.375	60	2	28	breast	None
													SMU029B	SAPCS	0.230769	61	1	20	unknown	LOH
PMS1	DDR_GSEA	chr2:189791888:G/C	rs5742973	E27Q	missense	POV	None	0.0107 (SAPCS)	0.0002	0.0014	0	0.0125	KAL0072B	SAPCS	0.548387	64	1	53	unknown	None
													KAL0053B	SAPCS	0.46875	45	1	9	unknown	None
													KAL009B	SAPCS	0.567568	69	2	unknown	prostate	No tumour
													TSH031B	SAPCS	0.619048	74	4	79	unknown	No tumour
TET2	PCa_germline	chr4:105233964:C/G	rs147112198	H8D	missense	POV	None	0.0134 (SAPCS)	0.0006	0.0023	0.0102041	0	SMU050B	SAPCS	0.533333	64	4	832	unknown	None
													SMU141B	SAPCS	0.37037	56	1	8	prostate	LOH
													SMU142B	SAPCS	0.439024	59	1	100	unknown	None
													TAF010B	SAPCS	0.366667	66	5	7	unknown	No tumour
													KAL039B	SAPCS	0.361111	67	1	7	unknown	No tumour
CREBBP	DDR_GSEA	chr16:3729070:CTCCCCGGGG/C	rs777318563	TPGS1990-1992del	inframe deletion	POV	None	0.0107 (SAPCS)	0	0.0003	0.0204082	0	N0056B	SAPCS	0.565217	70	5	153	unknown	None
													SMU080B	SAPCS	0.527778	64	4	23	unknown	None
													SMU141B	SAPCS	0.452381	56	1	8	prostate	None
													KAL062B	SAPCS	0.48	60	2	28	breast	None

## Sheet: Data9
Gene	DNA-damage function	oncogenicity	Variant chr:nt position	rsID	Variant type	AA change	MAF gnomAD (ALL)	MAF gnomAD (AFR)	MAF SA_controls (n=49)	MAF EA_controls (n=40)	Variant type	LoF	Patient ID	Patient source	CHIP gene	VAF	Age	ISUP GG	PSA	Family history	Somatic hit	MAF/VAF Exclusion
BRCA2	DDR_GSEA	Tumor suppressor	chr13:32319100:T/C	rs80359182	missense	W31R	0	0	0	0	PPV	None	UP2103B	SAPCS	NA	0.439024	69	5	100	breast	None
BRCA2	DDR_GSEA	Tumor suppressor	chr13:32337185:A/T	rs80358533	stop gain	K944X	0	0	0	0	PPV	pLoF	DOD041B	SAPCS	NA	0.642857	83	2	17	unknown	No tumour
BRCA2	DDR_GSEA	Tumor suppressor	chr13:32363421:T/G	rs80359070	stop gain	L2740X	0	0	0	0	PPV	None	TSH027B	SAPCS	NA	0.27907	58	5	123	unknown	No tumour	VAF EXCLUDED
BRCA2	DDR_GSEA	Tumor suppressor	chr13:32339395:CTG/C	rs80359478	frameshift	V1681fs	0	0	0	0	PPV	None	PPCG0570	PPCG	NA	0.4	71	2	8	unknown	2nd hit
BRCA2	DDR_GSEA	Tumor suppressor	chr13:32340123:ACATT/A	rs80359535	frameshift	I1924fs	0	0	0	0	PPV	None	DSM013B	SAPCS	NA	0.627907	66	4	41	unknown	No tumour
BRCA2	DDR_GSEA	Tumor suppressor	chr13:32371013:AAAGG/A	rs397507406	frameshift	Q2850fs	0	0	0	0	PPV	None	PPCG0018	PPCG	NA	ND	67	4	28	unknown	LOH & 2nd hit
BRCA2	DDR_GSEA	Tumor suppressor	chr13:32341158:G/A	rs80358906	missense	R2268K	0.0001	0.0006	0	0	POV	None	PPCG0695	PPCG	NA	0.59	71	2	6	unknown	None
BRCA2	DDR_GSEA	Tumor suppressor	chr13:32357808:T/A	rs80358995	missense	F2562I	0	0	0	0	POV	None	PPCG0021	PPCG	NA	ND	75	4	6	unknown	None
BRCA2	DDR_GSEA	Tumor suppressor	chr13:32370460:A/G	unknown	missense	D2797G	0	0	0	0	POV	None	PPCG0093	PPCG	NA	0.52	57	2	6	unknown	None
ATM	DDR_GSEA	Tumor suppressor	chr11:108345818:C/T	rs587779872	missense	R2832C	0	0	0	0	PPV	None	PPCG0020	PPCG	NA	ND	48	4	8	unknown	2nd hit
ATM	DDR_GSEA	Tumor suppressor	chr11:108365476:C/T	rs121434219	stop gain	R3047X	0	0	0	0	PPV	pLoF	UP2351B	SAPCS	NA	0.483871	66	5	92	unknown	LOH
													UP2360B	SAPCS		0.472222	61	4	8	unknown	None
ATM	DDR_GSEA	Tumor suppressor	chr11:108253833:AAAG/A	rs876659575	inframe deletion	E642del	0	0.0001	0	0	POV	None	SMU062B	SAPCS	NA	0.434783	60	2	28	breast	None
													SMU107B	SAPCS		0.531915	70	1	53	unknown	None
RAD54L	DDR_GSEA	Tumor suppressor	chr1:46250063:C/T	rs530382665	missense	R52W	0	0.0001	0	0	PPV	None	PPCG0019	PPCG	NA	ND	65	3	5	unknown	None
RAD54L	DDR_GSEA	Tumor suppressor	chr1:46260594:C/T	rs149141765	missense	R64W	0	0.0001	0	0	PPV	None	UP2039B	SAPCS	NA	0.461538	71	3	319	unknown	None
RAD50	DDR_GSEA	Tumor suppressor	chr5:132595759:T/TA	rs397507178	missense	E723fs	0.0001	0	0	0.0125	PPV	pLoF	UP2100B	SAPCS	NA	0.526316	70	4	100	unknown	None
TP53	DDR_GSEA	Tumor suppressor	ch17:7673776:G/A	rs28934574	missense	R123W	0	0	0	0	PPV	None	SMU094B	SAPCS	5th ranked	0.209302	64	4	15	prostate	None	VAF EXCLUDED
CHEK2	DDR_GSEA	Tumor suppressor	chr22:28734439:G/A	rs587781269	stop gain	R283X	0	0	0	0	PPV	None	SMU062B	SAPCS	NA	0.478261	60	2	28	breast	None
NBN	DDR_GSEA	Tumor suppressor	chr8:89978305:CA/C	rs1586101561	frameshift	C167fs	0	0	0	0	PPV	None	PPCG0645	PPCG	NA	ND	61	2	5	unknown	None
PMS2	DDR_GSEA	Tumor suppressor	chr7:5982890:G/A	rs370196722	missense	T703M	0.0001	0.0006	0	0	POV	None	PPCG0019	PPCG	NA	ND	65	3	5	unknown	None
PMS2	DDR_GSEA	Tumor suppressor	chr7:6003981:C/T	rs730881919	missense	E81K	0	0	0	0	POV	None	UP2351B	SAPCS	NA	0.576923	66	5	92	unknown	None
BARD1	DDR_GSEA	Tumor suppressor	chr2:214767537:C/T	rs864622240	missense	G486R	0	0	0	0	POV	None	N0015B	SAPCS	NA	0.404255	69	4	unknown	unknown	None
BARD1	DDR_GSEA	Tumor suppressor	chr2:214809476:C/G	rs1224914625	missense	G32R	0	0	0	0	POV	None	KAL043B	SAPCS	NA	0.512195	80	5	2736	unknown	None
FANCA	DDR_GSEA	Tumor suppressor	chr16:89769976:C/T	rs771698195	missense	V879M	0	0	0	0	POV	None	PPCG0019	PPCG	NA	ND	65	3	5	unknown	LOH & 2nd hit
FANCA	DDR_GSEA	Tumor suppressor	chr16:89783063:G/A	rs200291237	missense	R504G	0	0	0	0	POV	None	N0084B	SAPCS	NA	0.560976	65	4	591	prostate	None
MSH6	DDR_GSEA	Tumor suppressor	chr2:47806344:C/T	rs367912290	missense	R961C	0	0	0	0	POV	None	UP2264B	SAPCS	NA	0.431818	68	4	28	unknown	LOH
PALB2	DDR_GSEA	Tumor suppressor	chr16:23626343:C/T	rs766315705	missense	G586S	0	0	0	0	POV	None	UP2142B	SAPCS	NA	0.571429	73	5	625	unknown	None
Gene			Variant chr:nt position	rsID	Variant type	AA change	MAF gnomAD (ALL)	MAF gnomAD (AFR)	MAF SA_controls (n=49)	MAF EA_controls (n=40)	Variant type	LoF	Patient ID	Patient source	CHIP gene	VAF	Age	ISUP GG	PSA	Family history	Somatic hit	MAF/VAF Exclusion
FAT1	PCa_germline	Tumor suppressor	chr4:186597022:G/A	rs369894626	missense	T4175M	0	0	0	0	POV	None	PUH019B	SAPCS	NA	0.363636	61	2	19	unknown	No tumour
FAT1	PCa_germline	Tumor suppressor	chr4:186611686:T/C	rs1403270374	missense	K3187E	0	0	0	0	POV	None	KAL0054B	SAPCS	NA	0.513514	64	5	42.9	unknown	None
FAT1	PCa_germline	Tumor suppressor	chr4:186620464:C/T	rs369383837	missense	R2043H	0.0001	0	0	0	POV	None	UP2116B	SAPCS	NA	0.382353	65	5	99	unknown	LOH
FAT1	PCa_germline	Tumor suppressor	chr4:186620998:G/A	rs141937206	missense	A1865V	0	0.0003	0.0102041	0	POV	None	SMU030B	SAPCS	NA	0.447368	68	1	194	unknown	None
FAT1	PCa_germline	Tumor suppressor	chr4:186621002:C/A	rs567598137	missense	A1864S	0.0001	0.0002	0	0	POV	None	UP2117B	SAPCS	NA	0.490909	68	5	433	unknown	None
FAT1	PCa_germline	Tumor suppressor	chr4:186621028:C/G	rs994987243	missense	G1855A	0	0.0001	0	0	POV	None	PPCG0696	PPCG	NA	0.56	59	3	8	unknown	None
FAT1	PCa_germline	Tumor suppressor	chr4:186707042:G/T	rs937707929	missense	P929Q	0	0	0	0	POV	None	PPCG0016	PPCG	NA	ND	58	3	9.6	unknown	None
FAT1	PCa_germline	Tumor suppressor	chr4:186707528:A/G	rs375860085	missense	I767T	0	0	0	0	POV	None	KAL022B	SAPCS	NA	0.5	68	5	46	unknown	None
FAT1	PCa_germline	Tumor suppressor	chr4:186708687:G/A	rs1227258145	missense	P381S	0	0	0	0	POV	None	N0010B	SAPCS	NA	0.5	66	4	45	unknown	None
FAT1	PCa_germline	Tumor suppressor	chr4:186708836:C/T	rs2126699452	missense	G331D	0	0	0	0	POV	None	UP2372B	SAPCS	NA	0.552632	69	5	37	unknown	None
RECQL4	DDR_GSEA	Tumor suppressor	chr8:144513050:TG/T	rs1024114400	frameshift	P851fs	0	0.0003	0	0	PPV	pLoF	PPCG0248	PPCG	NA	ND	66	5	unknown	unknown	2nd hit
RECQL4	DDR_GSEA	Tumor suppressor	chr8:144513260:ACGCCCGGCC/A	rs766312203	inframe deletion	AGR805-807del	0.0002	0.0011	0.0102041	0.0125	PPV	None	UP2187B	SAPCS	NA	0.3541	65	5	156	unknown	None
													TAF007B	SAPCS		0.42105	70	1	17	unknown	No tumour
RECQL4	DDR_GSEA	Tumor suppressor	chr8:144513139:C/T	rs398124117	splice donor	NA	0	0	0	0	PPV	pLoF	TAF007B	SAPCS	NA	0.555556	70	1	17	unknown	No tumour
TRRAP	DDR_GSEA	Proto-oncogene	chr7:98910216:C/CA	rs1797006154	frameshift	A505fs	0	0	0	0.0125	PPV	pLoF	DSM015B	SAPCS	NA	0.137931	84	1	35	unknown	No tumour	VAF EXCLUDED
TRRAP	DDR_GSEA	Proto-oncogene	chr7:98910234:CG/C	rs2116406452	frameshift	P512fs	0	0	0	0	PPV	pLoF	DSM015B	SAPCS	NA	0.0909091	84	1	35	unknown	No tumour	VAF EXCLUDED
TRRAP	DDR_GSEA	Proto-oncogene	chr7:98976168:C/G	rs143477790	missense	A2335G	0.0019	0.0067	0	0	POV	None	KAL0004B	SAPCS	NA	0.525	70	4	31	unknown	None
													UP2133B	SAPCS		0.586207	58	4	100	unknown	None
													KAL008B	SAPCS		0.465116	50	1	5	prostate+ovary	No tumour
APTX	DDR_GSEA	Tumor suppressor	chr9:33001566:C/A	rs146487634	splice donor	NA	0.0005	0.0007	0	0	PPV	pLoF	N0053B	SAPCS	NA	0.4	71	4	31	unknown	None
													SMU104B	SAPCS		0.536585	76	4	53	breast/ovary	None
													UP2142B	SAPCS		0.55102	73	5	625	unknown	None
													PPCG0580	PPCG		0.59	70	2	6	unknown	None
ROS1	DDR_relevant	Proto-oncogene	chr6:117310147:A/T	rs2128548191	missense	L2123H	0	0	0	0	PPV	None	KAL0054B	SAPCS	NA	0.529412	64	5	42.9	unknown	None
ROS1	DDR_relevant	Proto-oncogene	chr6:117319878:A/G	rs145889490	missense	V1977A	0	0	0	0	POV	None	SMU157B	SAPCS	NA	0.536585	64	4	34	unknown	No tumor
ROS1	DDR_relevant	Proto-oncogene	chr6:117337265:G/T	rs369993254	missense	L1719I	0	0	0	0	POV	None	PPCG0088	PPCG	NA	ND	66	2	6	unknown	LOH & 2nd hit
ROS1	DDR_relevant	Proto-oncogene	chr6:117342504:G/T	rs112739824	missense	P1522Q	0.0002	0.0007	0.0102041	0	POV	None	DSM044B	SAPCS	NA	0.666667	72	2	100	breast	No tumour
ROS1	DDR_relevant	Proto-oncogene	chr6:117365621:C/A	rs370129182	missense	G978V	0	0	0	0	POV	None	N0067B	SAPCS	NA	0.51	69	4	1580	unknown	None
													KAL113B	SAPCS		0.55	67	2	35	unknown	No tumour
													PUH052B	SAPCS		0.6	61	4	22	unknown	No tumour
PREX2	DDR_relevant	Proto-oncogene	chr8:68022072:A/C	unknown	missense	N125H	0	0	0	0	PPV	None	TSH022B	SAPCS	NA	0.444444	67	unknown	188	prostate	No tumour
ASPM	DDR_relevant	N/A	chr1:197121974:G/A	rs140602858	stop gain	R1271X	0	0.0001	0	0	PPV	pLoF	TSH030B	SAPCS	NA	0.648148	55	5	799	unknown	No tumour
ASPM	DDR_relevant	N/A	chr1:197090003:C/T	rs149859034	missense	R3304Q	0	0	0	0	POV	None	DOD041B	SAPCS	NA	0.423077	83	2	17	unknown	No tumour
ASPM	DDR_relevant	N/A	chr1:197090256:G/A	rs1656734422	missense	L3257F	0	0	0	0	POV	None	DSM007B	SAPCS	NA	0.6	66	1	5	breast	No tumour
ASPM	DDR_relevant	N/A	chr1:197122009:C/T	rs199874115	missense	R1259K	0	0	0	0	POV	None	DSM044B	SAPCS	NA	0.322581	72	2	100	breast	No tumour
POLE	DDR_GSEA	N/A	chr12:132649751:C/A	rs779261309	stop gain	E1241X	0	0	0	0	PPV	pLoF	TSH030B	SAPCS	NA	0.613636	55	5	799	unknown	No tumour
POLE	DDR_GSEA	N/A	chr12:132642888:C/T	rs143247306	missense	E1554K	0	0	0	0	POV	None	N0067B	SAPCS	NA	0.516129	69	4	1580	unknown	None
POLE	DDR_GSEA	N/A	chr12:132648934:G/A	rs5744904	missense	R1355C	0	0	0.0102041	0	POV	None	SMU111B	SAPCS	NA	0.454545	62	4	583	unknown	None
POLE	DDR_GSEA	N/A	chr12:132649341:G/A	rs779464847	missense	R1297C	0	0	0.0102041	0	POV	None	KAL070B	SAPCS	NA	0.571429	63	3	66	unknown	None
													SMU156B	SAPCS		0.72	65	2	162	unknown	No tumour
POLE	DDR_GSEA	N/A	chr12:132664038:G/C	rs2042735587	missense	S864C	0	0	0	0	POV	None	KAL0074B	SAPCS	NA	0.38	67	3	19	unknown	None
POLE	DDR_GSEA	N/A	chr12:132672668:A/G	rs115558715	missense	S549P	0	0	0	0	POV	None	SMU118B	SAPCS	NA	0.447368	70	2	24	unknown	None
POLE	DDR_GSEA	N/A	chr12:132680212:G/A	rs5744739	missense	P99L	0.0011	0.004	0	0	POV	None	UP2050B	SAPCS	NA	0.675	65	5	581	breast	None
													UP2113B	SAPCS		0.530612	88	4	123	unknown	None
													UP2197B	SAPCS		0.52381	58	4	38	unknown	None
ERBB3	DDR_relevant	Proto-oncogene	chr12:56097837:G/A	rs771520731	missense	R838Q	0	0	0	0	PPV	None	N0007B	SAPCS	NA	0.434783	79	5	unknown	unknown	None
ERBB3	DDR_relevant	Proto-oncogene	chr12:56094550:C/G	rs757518347	missense	T618S	0	0	0	0	POV	None	N0061B	SAPCS	NA	0.382353	71	4	100	unknown	LOH
													UP2264B	SAPCS		0.617647	68	4	28	unknown	None
													UP2380B	SAPCS		0.530303	69	4	134	unknown	None
MSH3	DDR_GSEA	N/A	chr5:80741503:TAATT/T	rs2112866803	frameshift	I537fs	0	0	0	0	PPV	pLoF	SMU141B	SAPCS	NA	0.558824	56	1	8	prostate	None
MSH3	DDR_GSEA	N/A	chr5:80873226:G/A	rs1328941442	missense	E1081K	0	0	0	0	POV	None	N0061B	SAPCS	NA	0.44	71	4	100	unknown	None
													SMU104B	SAPCS		0.4375	76	4	53	breast/ovary	None
													SMU202B	SAPCS		0.444444	69	2	22	unknown	No tumour
JAK2	DDR_relevant	Proto-oncogene	chr9:5072609:C/A	rs149705816	missense	H587N	0	0	0	0	PPV	None	UP2092B	SAPCS	7th ranked	0.465116	70	4	14	unknown	None
JAK2	DDR_relevant	Proto-oncogene	chr9:5078384:A/C	rs151160183	missense	N691H	0	0	0	0	POV	None	PPCG0756	PPCG	7th ranked	0.45	70	1	30	unknown	None
JAK2	DDR_relevant	Proto-oncogene	chr9:5090448:C/T	rs764302764	missense	R922W	0	0	0.0204082	0	POV	None	SMU196B	SAPCS	7th ranked	0.509091	47	1	9	prostate+ovary	None
POLQ	DDR_GSEA	N/A	chr3:121488078:G/T	rs527852569	stop gain	S1618X	0	0	0	0	POV	pLoF	SMU050B	SAPCS	NA	0.536585	64	4	832	unknown	None
													DSM045B	SAPCS		0.489796	72	1	8	breast	No tumour
POLQ	DDR_GSEA	N/A	chr3:121493650:G/A	rs142004739	missense	R784C	0.0004	0.0015	0	0	POV	None	N0053B	SAPCS	NA	0.35	71	4	31	unknown	None
													SMU030B	SAPCS		0.444444	68	1	194	unknown	None
POLQ	DDR_GSEA	N/A	chr3:121522094:CAGG/C	rs2048340254	inframe deletion	L388del	0	0	0	0	POV	None	UP2004B	SAPCS	NA	0.5	70	5	100	breast	None
POLQ	DDR_GSEA	N/A	chr3:121539483:G/C	rs369746980	missense	A194G	0	0	0	0	POV	None	SMU114B	SAPCS	NA	0.557692	68	3	231	breast/cervix	None
POLQ	DDR_GSEA	N/A	chr3:121544820:AT/A	unknown	frameshift	K83fs	0	0	0	0	POV	pLoF	KAL0106B	SAPCS	NA	0.411765	55	5	1343	unknown	None
DNMT3A	DDR_relevant	N/A	chr2:25240327:CTT/C	rs750475955	frameshift	K766X	0	0	0	0	POV	pLoF	SMU094B	SAPCS	1st ranked	0.232143	64	4	15	prostate	None	VAF EXCLUDED
DNMT3A	DDR_relevant	N/A	chr2:25240379:G/A	rs754613602	missense	R749C	0	0	0	0	POV	None	DSM014B	SAPCS	1st ranked	0.25	66	4	63	unknown	No tumour	VAF EXCLUDED
DNMT3A	DDR_relevant	N/A	chr2:25241591:C/A	rs779176507	missense	G685W	0	0	0	0	POV	None	UP2003B	SAPCS	1st ranked	0.255814	76	5	3459	prostate	No tumour	VAF EXCLUDED
DNMT3A	DDR_relevant	N/A	chr2:25243921:G/A	rs1253868717	missense	S638F	0	0	0	0	POV	None	SMU100B	SAPCS	1st ranked	0.257143	56	3	24	unknown	No tumour	VAF EXCLUDED
DNMT3A	DDR_relevant	N/A	chr2:25247055:A/T	rs748329208	missense	L373Q	0	0	0	0	POV	None	TAF007B	SAPCS	1st ranked	0.205882	70	1	17	unknown	No tumour	VAF EXCLUDED
DNMT3A	DDR_relevant	N/A	chr2:25247628:C/G	rs758881009	missense	R326P	0	0	0	0	POV	None	SMU083B	SAPCS	1st ranked	0.208333	86	3	41	unknown	No tumour	VAF EXCLUDED
HERC2	DDR_GSEA	N/A	chr15:28141445:G/A	rs372578918	missense	T4001M	0	0	0	0	POV	None	PPCG0093	PPCG	NA	0.59	59	2	6	unknown	2nd hit
HERC2	DDR_GSEA	N/A	chr15:28177099:C/A	rs142753406	missense	A332S	0	0	0	0	POV	None	KAL0091B	SAPCS	NA	0.45	70	1	182	unknown	None
HERC2	DDR_GSEA	N/A	chr15:28196296:C/G	rs140671115	missense	D2727H	0	0	0	0	POV	None	KAL0101B	SAPCS	NA	0.571429	71	1	32	unknown	None
HERC2	DDR_GSEA	N/A	chr15:28198757:C/T	rs146366728	missense	V2577I	0	0	0	0	POV	None	KAL043B	SAPCS	NA	0.5	80	5	2736	unknown	None
ERCC4	DDR_GSEA	N/A	chr16:13947713:T/C	rs1800069	missense	I706T	0.0017	0.0005	0	0	POV	None	N0078B	SAPCS	NA	0.416667	68	5	1500	unknown	None
ERCC4	DDR_GSEA	N/A	chr16:13947766:G/A	rs1204895453	missense	V742M	0	0	0	0	POV	None	PPCG0735	PPCG	NA	0.5	77	2	6	unknown	2nd hit
ERCC4	DDR_GSEA	N/A	chr16:13948175:C/A	rs4986933	missense	A860D	0.0023	0.0084	0.0204082	0.0125	POV	None	N0002B	SAPCS	NA	0.487179	76	4	193	unknown	None	MAF EXCLUDED
													N0061B	SAPCS		0.310345	71	4	100	unknown	LOH
													SMU167B	SAPCS		0.630435	74	4	36	unknown	None
ERCC2	DDR_GSEA	N/A	chr19:45352343:G/A	rs144277365	missense	R608C	0	0	0	0	POV	None	N0088B	SAPCS	NA	0.435897	78	4	195	unknown	None
ERCC2	DDR_GSEA	N/A	chr19:45352807:T/C	rs1233603139	missense	Y536C	0	0	0	0	POV	None	SMU141B	SAPCS	NA	0.47619	56	1	8	prostate	None
ERCC2	DDR_GSEA	N/A	chr19:45353113:G/A	rs753641926	missense	R523W	0	0	0	0	POV	None	UP2116B	SAPCS	NA	0.475	65	5	99	unknown	None
ERCC2	DDR_GSEA	N/A	chr19:45363890:C/T	rs892942500	missense	R324H	0	0	0	0	POV	None	PPCG0018	PPCG	NA	ND	67	4	28	unknown	None
ERCC2	DDR_GSEA	N/A	chr19:45364876:G/A	rs143960980	missense	R162C	0	0	0	0	POV	None	SMU177B	SAPCS	NA	0.526316	54	2	7	unknown	None
FANCD2	DDR_GSEA	Tumor suppressor	chr3:10047980:C/T	rs755992976	missense	Q448X	0	0	0	0	PPV	pLoF	KAL047B	SAPCS	NA	0.530612	59	2	1	unknown	No tumour
FANCD2	DDR_GSEA	Tumor suppressor	chr3:10085886:CAG/C	rs770686014	frameshift	Q1100fs	0	0	0	0	PPV	pLoF	PPCG0775	PPCG	NA	0.49	70	3	5	unknown	None
PRDM2	DDR_relevant	Tumor suppressor	chr1:13742018:A/T	unknown	missense	N82I	0	0	0	0	POV	None	N0059B	SAPCS	NA	0.333333	79	5	153	unknown	None
PRDM2	DDR_relevant	Tumor suppressor	chr1:13742045:C/G	rs146971236	missense	T91S	0	0	0	0	POV	None	N0085B	SAPCS	NA	0.5625	74	4	137	unknown	None
PRDM2	DDR_relevant	Tumor suppressor	chr1:13779047:C/T	rs560676423	missense	R217W	0	0	0	0	POV	None	N0067B	SAPCS	NA	0.653846	69	4	1580	unknown	None
PRDM2	DDR_relevant	Tumor suppressor	chr1:13782404:C/T	rs1165818605	missense	R1336C	0	0	0.0102041	0	POV	None	SMU098B	SAPCS	NA	0.421053	66	3	25	unknown	None
KMT2C	DDR_relevant	Proto-oncogene	chr7:152169194:C/G	unknown	missense	G3170A	0	0	0	0	POV	None	KAL0022B	SAPCS	NA	0.142857	68	5	46	unknown	None	VAF EXCLUDED
KMT2C	DDR_relevant	Proto-oncogene	chr7:152177984:C/T	rs1021421694	missense	G2490D	0	0	0	0	POV	None	KAL008B	SAPCS	NA	0.368421	50	1	5	prostate+ovary	No tumour
													TSH020B	SAPCS		0.461538	81	3	43	unknown	No tumour
KMT2C	DDR_relevant	Proto-oncogene	chr7:152311882:C/A	unknown	missense	D219Y	0	0	0	0	POV	None	N0059B	SAPCS	NA	0.5	79	5	153	unknown	None
RET	PCa_germline	Proto-oncogene	chr10:43119548:G/A	rs79658334	missense	V804M	0	0.0001	0	0	PPV	None	UP2039B	SAPCS	NA	0.545455	71	3	319	unknown	None
RET	PCa_germline	Proto-oncogene	chr10:43120084:G/A	rs145170911	missense	V871I	0	0.0001	0	0	POV	None	SMU041B	SAPCS	NA	0.617647	64	2	78	unknown	None
RET	PCa_germline	Proto-oncogene	chr10:43121991:C/G	rs774215008	missense	H926D	0	0	0	0	POV	None	KAL028B	SAPCS	NA	0.454545	68	1	11	breast/ovary	None
RET	PCa_germline	Proto-oncogene	chr10:43123801:G/A	rs758800351	missense	E978K	0	0.0001	0	0	POV	None	PPCG0248	PPCG	NA	ND	66	5	unknown	unknown	LOH & 2nd hit
LEF1	DDR_relevant	Proto-oncogene	chr4:108083389:C/G	rs113508132	missense	G134A	0	0	0.0102041	0	POV	None	SMU089B	SAPCS	NA	0.585366	51	3	18	unknown	None
LEF1	DDR_relevant	Proto-oncogene	chr4:108083392:G/A	rs572389569	missense	R89W	0	0	0	0	POV	None	KAL0091B	SAPCS	NA	0.477273	70	1	182	unknown	None
LEF1	DDR_relevant	Proto-oncogene	chr4:108163609:A/G	unknown	missense	Y57H	0	0	0	0	POV	None	SMU094B	SAPCS	NA	0.590909	64	4	15	prostate	None
FGFR4	DDR_relevant	Proto-oncogene	chr5:177091012:C/T	rs139464025	missense	R171C	0	0	0	0	POV	None	PPCG0580	PPCG	NA	0.5	70	2	6	unknown	None
FGFR4	DDR_relevant	Proto-oncogene	chr5:177097306:G/A	rs145143718	missense	R723H	0.0005	0.002	0	0	POV	None	PPCG0251	PPCG	NA	ND	64	5	unknown	unknown	None
FGFR4	DDR_relevant	Proto-oncogene	chr5:177097539:C/T	rs148143006	missense	R690C	0.0014	0.0045	0	0	POV	None	UP2117B	SAPCS	NA	0.314286	68	5	433	unknown	None
													UP2360B	SAPCS		0.333333	61	4	8	unknown	None
PMS1	DDR_GSEA	N/A	chr2:189795808:G/A	rs772427166	missense	G58R	0	0	0	0	POV	None	KAL0107B	SAPCS	NA	0.354839	70	1	53	unknown	None
PMS1	DDR_GSEA	N/A	chr2:189843971:T/A	rs185306467	missense	I197N	0.0001	0.0005	0	0	POV	None	SMU079B	SAPCS	NA	0.380952	65	2	22	prostate+ovary	None
													TSH020B	SAPCS		0.473684	81	3	43	unknown	None
													PPCG0024	PPCG		ND	67	2	7	unknown	LOH & 2nd hit
POLG	DDR_GSEA	N/A	chr15:89320770:G/A	rs551811489	missense	R993C	0	0.0005	0	0	POV	None	KAL0074B	SAPCS	NA	0.421053	67	3	19	unknown	None
POLG	DDR_GSEA	N/A	chr15:89326640:G/A	rs756952607	missense	R562G	0	0	0	0	POV	None	UP2039B	SAPCS	NA	0.461538	71	3	319	unknown	None
POLG	DDR_GSEA	N/A	chr15:89326733:C/T	rs796052904	missense	G531S	0	0.0001	0	0	POV	None	UP2317B	SAPCS	NA	0.517241	59	4	18	unknown	None
TET2	PCa_germline	Tumor suppressor	chr4:105241359:G/A	rs1729286591	missense	E1144K	0	0	0	0	POV	None	KAL043B	SAPCS	2nd ranked	0.393939	80	5	2736	unknown	None
TET2	PCa_germline	Tumor suppressor	chr4:105275224:C/T	rs764470309	missense	R1572W	0	0	0	0	POV	None	N0056B	SAPCS	2nd ranked	0.703704	70	5	153	unknown	None
TET2	PCa_germline	Tumor suppressor	chr4:105276190:C/A	rs1293433641	missense	P1915T	0	0	0	0	POV	None	PPCG0580	PPCG	2nd ranked	0.24	70	2	6	unknown	2nd hit	VAF EXCLUDED
KMT2D	DDR_relevant	Tumor suppressor	chr12:49032886:AGCTGCTGCT/A	rs1399512864	inframe deletion	QQQ3937-3939del	0	0	0	0	POV	None	N0077B	SAPCS	NA	0.54	70	4	49	unknown	None
													SMU159B	SAPCS		0.477273	54	2	25	unknown	None
KMT2D	DDR_relevant	Tumor suppressor	chr12:49033122:T/TTGC	rs748986705	inframe insertion	Q3863QQ	0.0002	0.0009	0	0	POV	None	N0048B	SAPCS	NA	0.428571	70	5	83	unknown	2nd hit
													UP2380B	SAPCS		0.532258	69	4	134	unknown	None
													DOD040B	SAPCS		0.35	71	5	358	unknown	None
CLSPN	DDR_GSEA	N/A	chr1:35743140:C/T	rs72902906	splice donor	NA	0.001	0.0041	0	0.0125	POV	pLoF	UP2187B	SAPCS	NA	0.575	65	5	156	unknown	None
													PPCG0088	PPCG		ND	66	2	6	unknown	None
CLSPN	DDR_GSEA	N/A	chr1:35743514:C/T	rs113122645	splice donor	E995K	0	0	0	0	POV	None	SMU098B	SAPCS	NA	0.409091	66	3	25	unknown	LOH
CLSPN	DDR_GSEA	N/A	chr1:35753751:T/C	rs373676836	missense	K589E	0	0.0001	0	0	POV	None	PPCG0325	PPCG	NA	0.5	63	2	15	unknown	None
CLSPN	DDR_GSEA	N/A	chr1:35761183:T/C	unknown	missense	Y306C	0	0	0	0	POV	None	SMU098B	SAPCS	NA	0.52	66	3	25	unknown	None
LRP1B	DDR_relevant	Tumor suppressor	chr2:140850147:G/A	rs1692413234	stop gain	R1632X	0	0	0	0	PPV	pLoF	SMU062B	SAPCS	NA	0.517241	60	2	28	breast	None
LRP1B	DDR_relevant	Tumor suppressor	chr2:140442513:C/T	rs144998818	missense	A3469T	0.001	0.0044	0.0102041	0.0125	POV	None	KAL0054B	SAPCS	NA	0.54	64	5	42.9	unknown	LOH
													KAL028B	SAPCS		0.54	68	1	11	breast/ovary	None
													KAL048B	SAPCS		0.54	49	2	1	prostate+ovary	None
LRP1B	DDR_relevant	Tumor suppressor	chr2:140475215:T/C	rs1687922196	missense	Y3183C	0	0	0	0	POV	None	UP2396B	SAPCS	NA	0.531915	72	5	27	unknown	None
LRP1B	DDR_relevant	Tumor suppressor	chr2:140598725:C/T	unknown	missense	G2367E	0	0	0	0	POV	None	SMU210B	SAPCS	NA	0.560976	74	3	37	unknown	None
LRP1B	DDR_relevant	Tumor suppressor	chr2:140841014:G/A	rs199519370	missense	T1673M	0.0001	0.0003	0	0	POV	None	N0085B	SAPCS	NA	0.459459	74	4	137	unknown	None
LRP1B	DDR_relevant	Tumor suppressor	chr2:140886324:C/T	rs752553135	missense	A1260T	0	0	0	0	POV	None	TSH020B	SAPCS	NA	0.584906	81	3	43	unknown	None
CHD1L	DDR_GSEA	Proto-oncogene	chr1:147287651:G/A	unknown	stop gain	W746X	0	0	0	0	PPV	None	SMU237B	SAPCS	NA	0.47	69	2	27	unknown	No tumour
EGFR	DDR_GSEA	Proto-oncogene	chr7:55142300:A/G	unknown	missense	S35G	0	0	0	0	POV	None	TSH003B	SAPCS	NA	0.55	76	2	41	unknown	None
EGFR	DDR_GSEA	Proto-oncogene	chr7:55191740:C/T	rs371228501	missense	R831C	0.0001	0.0005	0	0	PPV	None	KAL061B	SAPCS	NA	0.56	52	1	10	unknown	No tumour
MYC	PCa_germline	Proto-oncogene	chr8:127740711:C/T	rs2130105792	missense	T373I	0	0	0	0	PPV	None	TAF008	SAPCS	NA	0.5	63	2	42.8	unknown	No tumour
FANCG	DDR_GSEA	Tumor suppressor	chr9:35077266:TGGCGGTA/T	rs587776640	frameshift	YRQ213-215X	0	0.0001	0	0	PPV	pLoF	SMU109	SAPCS	NA	0.61	75	4	51	unknown	None
													UP2093B	SAPCS	NA	0.42	73	5	80	unknown	None
CHD4	DDR_GSEA	Tumor suppressor	chr12:6601528:G/A	unknown	missense	P180L	0	0	0	0	PPV	None	SMU201B	SAPCS	NA	0.48	67	2	43	unknown	No tumour
BUB1B	DDR_relevant	Tumor suppressor	chr15:40185596:C/T	unknown	missense	P352S	0	0	0	0	POV	None	N0067B	SAPCS	NA	0.35	69	4	1580	unknown	LOH
BUB1B	DDR_relevant	Tumor suppressor	chr15:40217665:C/T	unknown	stop gain	Q964X	0	0	0	0	PPV	pLoF	KAL0101B	SAPCS	NA	0.45	71	1	32	unknown	None
INO80	DDR_GSEA	N/A	chr15:40987186:C/T	rs199722402	stop gain	R1246Q	0.0007	0.0026	0	0	PPV	pLoF	PPCG0233	PPCG	NA	0.48	51	2	8	unknown	None
BLM	DDR_GSEA	Tumor suppressor	chr15:90749728:T/TG	unknown	frameshift	W154fs	0	0	0	0	PPV	None	TSH022B	SAPCS	NA	0.53	68	unknown	188	prostate	No tumour
NF1	DDR_relevant	Tumor suppressor	chr17:31260369:GT/G	rs1555618803	stop gain	F1478X	0	0	0	0	PPV	pLoF	N0081	SAPCS	NA	0.6	62	5	122	unknown	None
JAK3	DDR_relevant	Proto-oncogene	chr19:17837185:C/A	rs200578599	missense	S577I	0	0	0	0	POV	None	UP2213B	SAPCS	NA	0.46	67	5	26	breast	None
JAK3	DDR_relevant	Proto-oncogene	chr19:17836001:G/A	rs149316157	stop gain	R613X	0	0	0	0	PPV	None	UP2100B	SAPCS	NA	0.47	70	4	100	unknown	None
DONSON	DDR_relevant	N/A	chr21:33586090:A/G	rs1010722195	missense	F165S	0	0	0	0	PPV	None	PPCG0218	PPCG	NA	0.52	61	2	13	unknown	None
U2AF1	DDR_relevant	N/A	chr21:43094667:T/G	rs371246226	missense	Q157P	0	0	0	0	PPV	None	PPCG0695	PPCG	NA	0.37	71	2	6	unknown	None
STAG2	DDR_relevant	Tumor suppressor	chrX:124066174:G/T	rs1603095192	splice donor	NA	0.0001	0.0007	0	0	PPV	pLoF	DSM007B	SAPCS	NA	1	66	1	5.5	breast	No tumour
RFC4	DDR_relevant	N/A	chr3:186794727:C/T	rs148403533	missense	R114H	0.0001	0.0003	0	0	POV	None	DSM039B	SAPCS	NA	0.4	69	1	7	unknown	No tumour
RFC4	DDR_relevant	Tumor suppressor	chr3:186797554:C/A	rs113938310	missense	A91S	0	0.0001	0	0	POV	None	DSM045B	SAPCS	NA	0.39	72	1	8	breast	No tumour
APC	DDR_relevant	Tumor suppressor	chr5:112827984:C/T	rs75870842	missense	S31F	0.0006	0.002	0	0.0125	POV	None	KAL0101B	SAPCS	NA	0.44	71	1	32	unknown	LOH
APC	DDR_relevant	Tumor suppressor	chr5:112827986:G/A	rs138098808	missense	E518K	0.0001	0.0006	0	0	POV	None	UP2039B	SAPCS	NA	0.35	71	3	319	unknown	LOH
ERCC6	DDR_GSEA	Tumor suppressor	chr10:49482760:G/A	rs55698015	missense	T699M	0.0013	0.0048	0	0.0375	POV	None	UP2092B	SAPCS	NA	0.5	70	4	14	unknown	None	MAF EXCLUDED
													KAL039B	SAPCS		0.54	67	1	7	unknown	No tumour
ERCC6	DDR_GSEA	Tumor suppressor	chr10:49493145:T/C	rs376250875	missense	H598R	0	0.0001	0	0	POV	None	TSH022B	SAPCS	NA	0.52	67	unknown	188	prostate	No tumour
FANCE	DDR_GSEA	Tumor suppressor	chr6:35452756:G/A	unknown	missense	E71K	0	0	0	0	POV	None	SMU106	SAPCS	NA	0.56	65	1	44	unknown	None
FANCE	DDR_GSEA	Tumor suppressor	chr6:35459337:T/C	rs113175592	missense	S374P	0	0	0	0	POV	None	TSH029	SAPCS	NA	0.5	71	4	35	unknown	No tumour
ZEB1	DDR_relevant	Proto-oncogene	chr10:31521152:C/T	rs1222596416	missense	P607L	0	0	0	0	POV	None	KAL006	SAPCS	NA	0.44	73	2	45	unknown	None
ZEB1	DDR_relevant	Proto-oncogene	chr10:31524045:C/G	rs78449005	missense	A906G	0.0015	0.0051	0	0.025	POV	None	SMU161	SAPCS	NA	0.44	65	1	44	unknown	None	MAF EXCLUDED
													TSH001	SAPCS		0.43	68	5	43	unknown	None
KMT2A	DDR_relevant	Proto-oncogene	chr11:118505557:A/G	rs782106243	missense	K3181R	0	0.0001	0.0102041	0	POV	None	KAL0078B	SAPCS	NA	0.58	60	4	16	unknown	None
KMT2A	DDR_relevant	Proto-oncogene	chr11:118505740:G/A	rs781886946	missense	R3242Q	0	0	0	0	POV	None	SMU041B	SAPCS	NA	0.45	64	2	78	unknown	LOH
MRE11	DDR_GSEA	Tumor suppressor	chr11:94435878:C/G	rs1945595743	missense	D653H	0	0	0.0102041	0	POV	None	N0077B	SAPCS	NA	0.57	70	4	49	unknown	None
MRE11	DDR_GSEA	Tumor suppressor	chr11:94485982:C/T	rs763902512	missense	D86N	0	0.0001	0	0	POV	None	UP2142B	SAPCS	NA	0.42	73	5	625	unknown	LOH
ERBB4	DDR_relevant	Proto-oncogene	Chr2:211383652:G/A	rs751834116	missense	P1297L	0	0	0	0	PPV	None	PPCG0086	PPCG	NA	ND	67	4	1050	unknown	None
PER1	DDR_relevant	N/A	chr17:8146462:T/G	unknown	missense	K650Q	0	0	0	0	POV	None	N0002B	SAPCS	NA	0.45	76	4	193	unknown	None
PER1	DDR_relevant	N/A	chr17:8148716:G/A	rs779516718	missense	R326W	0	0	0	0	POV	None	UP2050B	SAPCS	NA	0.65	65	5	581	breast	None
													UP2100B	SAPCS	NA	0.47	70	4	100	unknown	None
PPM1D	DDR_relevant	Proto-oncogene	chr17:60656650:C/T	rs145410676	missense	R357C	0	0	0	0	POV	None	N0015B	SAPCS	4th ranked	0.52	69	4	unknown	unknown	None
PPM1D	DDR_relevant	Proto-oncogene	chr17:60663445:C/T	rs2031567488	stop gain	Q571X	0	0	0	0	POV	pLoF	UP2099B	SAPCS	4th ranked	0.17	76	4	100	unknown	None	VAF EXCLUDED
BCL2L12	DDR_relevant	Proto-oncogene	chr19:49665955:T/G	rs141156787	stop gain	Y44X	0.0011	0.0034	0	0	POV	pLoF	KAL0054B	SAPCS	NA	0.54	64	5	42.9	unknown	None
													PPCG0357	PPCG		0.38	70	2	5	unknown	None
BCL2L12	DDR_relevant	Proto-oncogene	chr19:49666007:C/T	rs79741544	stop gain	R62X	0.0006	0.0024	0	0.0125	POV	pLoF	PPCG0696	PPCG	NA	0.47	59	3	8	unknown	None
MUTYH	DDR_GSEA	Tumor suppressor	chr1:45331180:G/A	rs140288388	splice donor	NA	0.0003	0.0012	0	0.0125	POV	None	KAL0022B	SAPCS	NA	0.62	68	5	46	unknown	None
													SMU097B	SAPCS		0.66	60	1	37	prostate+breast	None
MTOR	DDR_relevant	Proto-oncogene	chr1:11213416:G/A	rs761539813	missense	R1090C	0	0	0	0	POV	None	N0048B	SAPCS	NA	0.4	70	5	83	unknown	LOH
ERCC3	DDR_GSEA	Tumor suppressor	chr2:127271359:C/A	unknown	missense	G666V	0	0	0	0	POV	None	DSM044B	SAPCS	NA	0.33	72	2	100	breast	No tumour
CDKN1A	DDR_relevant	Tumor suppressor	chr6:36684187:A/C	rs756383281	missense	Q29P	0	0.0004	0	0	POV	None	PPCG0695	PPCG	NA	0.67	71	2	6	unknown	None
POT1	DDR_GSEA	Tumor suppressor	chr7:124842865:A/G	unknown	missense	Y369H	0	0	0	0	POV	None	UP2317B	SAPCS	NA	0.42	59	4	18	unknown	None
WRN	DDR_GSEA	Tumor suppressor	chr8:31067115:G/A	rs561603992	missense	R196H	0	0	0	0	POV	None	UP2049	SAPCS	NA	0.53	74	5	250	unknown	None
NDRG1	DDR_relevant	Tumor suppressor	chr8:133258368:C/A	rs150796527	missense	A84S	0.0008	0.003	0.0204082	0	POV	None	N0048B	SAPCS	NA	0.6	70	5	83	unknown	None
RAD23B	DDR_GSEA	N/A	chr9:107324900: CAAG/C	rs754129417	inframe deletion	QG338-339R	0	0	0	0	POV	None	N0078B	SAPCS	NA	0.49	68	5	1500	unknown	None
MGMT	DDR_GSEA	Tumor suppressor	chr10:129759310:G/A	rs3750824	missense	R159Q	0.0003	0	0	0	POV	None	PPCG0750	PPCG	NA	0.5	75	2	8	unknown	None
RB1	DDR_relevant	Tumor suppressor	chr13:48476746:G/A	rs149359120	missense	D856N	0.0006	0.0021	0	0	POV	None	DOD037	SAPCS	NA	0.4	69	5	234	unknown	No tumour
BLM	DDR_GSEA	Tumor suppressor	chr15:90803533:C/G	rs751765688	missense	A1124V	0	0	0	0	POV	None	N0015B	SAPCS	NA	0.44	69	4	unknown	unknown	None
FANCI	DDR_GSEA	Tumor suppressor	chr15:89291715:G/A	unknown	splice donor	NA	0	0	0	0	POV	pLoF	UP2330B	SAPCS	NA	0.4	58	5	52	unknown	None
MYH11	PCa_germline	N/A	chr16:15720918:G/A	rs1189029785	missense	A1578V	0	0	0	0	POV	None	KAL048B	SAPCS	NA	0.56	59	5	8	unknown	No tumour
POLD1	DDR_GSEA	N/A	chr19:50413781:G/A	rs148838746	missense	G790S	0	0	0	0	POV	None	DOD008B	SAPCS	NA	0.5	70	3	10	unknown	No tumour
MCM8	DDR_GSEA	N/A	chr20:5963304:T/A	unknown	missense	F274I	0	0	0	0	POV	None	UP2197B	SAPCS	NA	0.23	58	4	38	unknown	None	VAF EXCLUDED
RTEL1	DDR_GSEA	Tumor suppressor	chr20:63695083:C/T	rs374441172	missense	R898C	0.0001	0.0004	0	0	POV	None	UP2197B	SAPCS	NA	0.39	58	4	38	unknown	LOH
													UP2258B	SAPCS		0.47	63	5	2856	unknown	None
ATRX	DDR_GSEA	Tumor suppressor	chrX:776523109:TTCC/T	rs782630348	inframe deletion	E1464del	0	0	0	0	POV	None	SMU061B	SAPCS	NA	1	71	4	100	breast/ovary	NA
Gene			Variant chr:nt position	rsID	Variant type	AA change	MAF gnomAD (ALL)	MAF gnomAD (AFR)	MAF SA_controls (n=49)	MAF EA_controls (n=40)	Variant Pathogenicity	LoF	Patient ID	Patient source	CHIP gene	VAF	Age	ISUP GG	PSA	Family history	Somatic hit	MAF (this study)
PREX2	DDR_relevant	proto-oncogene	chr8:68093713:A/G	rs138027402	missense	K787E	0.0004	0.0014	0	0	POV	None	KAL0070B	SAPCS	NA	0.53125	63	3	66	unknown	None	0.0161 (SAPCS)
													N0001B	SAPCS		0.535714	75	4	23	unknown	None
													SMU027B	SAPCS		0.459459	68	5	88	unknown	None
													SMU183B	SAPCS		0.548387	68	4	82	unknown	None
													UP2092B	SAPCS		0.585366	70	4	14	unknown	None
													TSH020B	SAPCS		0.46	81	3	43	unknown	No tumour
PREX2	DDR_relevant	proto-oncogene	chr8:68099845:T/C	rs150773140	splice donor	NA	0.0006	0.0021	0	0	POV	pLoF	KAL0054B	SAPCS	NA	0.484848	64	5	42.9	unknown	None	0.0134 (SAPCS)
													UP2213B	SAPCS		0.3	67	5	26	breast	LOH
													UP2380B	SAPCS		0.621212	69	4	134	unknown	None
													KAL114B	SAPCS		0.393939	56	1	13	unknown	No tumour
													DSM007B	SAPCS		0.428571	66	1	5	breast	No tumour
PREX2	DDR_relevant	proto-oncogene	chr8:68121013:C/T	rs143386950	missense	R1230W	0.0006	0.0002	0	0	POV	None	KAL0091B	SAPCS	NA	0.555556	70	1	182	unknown	None	0.0134 (SAPCS)
													N0010B	SAPCS		0.5	66	4	45	unknown	None
													TSH003B	SAPCS		0.645161	76	2	41	unknown	None
													UP2093B	SAPCS		0.368421	73	5	80	unknown	LOH
													UP2103B	SAPCS		0.361111	69	5	100	breast	None
POLQ	DDR_GSEA	N/A	chr3:121537146:G/T	rs141125457	missense	L232I	0.0031	0.0107	0	0	POV	None	SMU097B	SAPCS	NA	0.522727	60	1	37	prostate+breast	None	0.0230 (ALL)
													UP2004B	SAPCS		0.434783	70	5	100	breast	None
													UP2092B	SAPCS		0.545455	70	4	14	unknown	None
													UP2113B	SAPCS		0.384615	88	4	123	unknown	LOH
													UP2116B	SAPCS		0.454545	65	5	99	unknown	None
													KAL062B	SAPCS		0.545455	60	2	28	breast	No tumour
													KAL064B	SAPCS		0.62069	95	3	14	unknown	No tumour
													SMU170B	SAPCS		0.4375	59	2	8	unknown	No tumour
													DSM044B	SAPCS		0.522727	72	2	100	breast	No tumour
													PPCG0645	PPCG		0.46	61	2	5	unknown	2nd hit
POLG	DDR_GSEA	N/A	chr15:89323423:A/G	rs202037973	missense	F749S	0.0002	0.0009	0	0	PPV	None	KAL0101B	SAPCS	NA	0.638298	71	1	32	unknown	None	0.0134 (SAPCS)
													SMU159B	SAPCS		0.590909	54	2	25	unknown	None
													SMU177B	SAPCS		0.421053	54	2	7	unknown	None
													TSH031B	SAPCS		0.5	74	4	79	unknown	No tumour
													TSH012B	SAPCS		0.444444	83	4	50	unknown	No tumour
CREBBP	DDR_GSEA	tumor suppressor	chr16:3728437:G/GC	rs754959530	frameshift	Q2204fs	0.0008	0.0028	0	0	POV	pLoF	KAL0072B	SAPCS	NA	0.512195	64	1	53	unknown	None	0.0107 (SAPCS)
													SMU079B	SAPCS		0.615385	65	2	22	prostate+ovary	None
													SMU098B	SAPCS		0.463415	66	3	25	unknown	None
													SMU114B	SAPCS		0.553191	68	3	231	breast/cervix	None

## Sheet: Data10
Gene	AA change	MAF exclusion	PPV ranking	LoF ranking	CHIP gene	Age	ISUP GG	PSA	Family history	Somatic hit		RANKING
BRCA2	W31R	1	1	0	0	0	1	0.5	0.5	0		4
BRCA2	K944X	1	1	1	0	0	0	0	0	0.5		3.5
BRCA2	V1681fs	1	1	0	0	0	0	0	0	1		3
BRCA2	I1924fs	1	1	0	0	1	1	0	0	0.5		4.5
BRCA2	Q2850fs	1	1	0	0	0	1	0	0	1		4
BRCA2	R2268K	1	0	0	0	0	0	0	0	0		1
BRCA2	F2562I	1	0	0	0	0	1	0	0	0		2
BRCA2	D2797G	1	0	0	0	1	0	0	0	0		2
ATM	R2832C	1	1	0	0	2	1	0	0	1		6
ATM	R3047X	1	1	1	0	1	1	0.5	0	1		8.5
						1	1	0	0	0
ATM	E642del	1	0	0	0	1	0	0	0.5	0		2.5
						0	0	0	0	0
RAD54L	R52W	1	1	0	0	0	0.5	0	0	0		2.5
RAD54L	R64W	1	1	0	0	0	0.5	0.5	0	0		3
RAD50	E723fs	0	1	1	0	0	1	0.5	0	0		3.5
CHEK2	R283X	1	1	0	0	1	0	0	0.5	0		3.5
NBN	C167fs	1	1	0	0	1	0	0	0	0		3
PMS2	T703M	1	0	0	0	0	0.5	0	0	0		1.5
PMS2	E81K	1	0	0	0	1	1	0.5	0	0		3.5
BARD1	G486R	1	0	0	0	0	1	0	0	0		2
BARD1	G32R	1	0	0	0	0	1	0.5	0	0		2.5
FANCA	V879M	1	0	0	0	0	0.5	0	0	1		2.5
FANCA	R504G	1	0	0	0	1	1	0.5	1	0		4.5
MSH6	R961C	1	0	0	0	0	1	0	0	1		3
PALB2	G586S	1	0	0	0	0	1	0.5	0	0		2.5
Gene	AA change	MAF exclusion	PPV ranking	LoF	CHIP gene	Age	ISUP GG	PSA	Family history	Somatic hit		RANKING
FAT1	T4175M	1	0	0	0	1	0	0	0	0.5		2.5
FAT1	K3187E	1	0	0	0	1	1	0	0	0		3
FAT1	R2043H	1	0	0	0	1	1	0.5	0	1		4.5
FAT1	A1865V	0	0	0	0	0	0	0.5	0	0		0.5
FAT1	A1864S	1	0	0	0	0	1	0.5	0	0		2.5
FAT1	G1855A	1	0	0	0	1	0.5	0	0	0		2.5
FAT1	P929Q	1	0	0	0	1	0.5	0	0	0		2.5
FAT1	I767T	1	0	0	0	0	1	0	0	0		2
FAT1	P381S	1	0	0	0	1	1	0	0	0		3
FAT1	G331D	1	0	0	0	0	1	0	0	0		2
RECQL4	P851fs	1	1	1	0	0	1	0	0	1		5
RECQL4	AGR805-807del	0	1	0	0	1	1	0.5	0	0		4
						0	0	0	0	0.5
RECQL4	NA	1	1	1	0	0	0	0	0	0.5		3.5
TRRAP	A2335G	1	0	0	0	0	1	0	0	0		8
						1	1	0.5	0	0
						2	0	0	1	0.5
APTX	NA	1	1	1	0	0	1	0	0	0		7
						0	1	0	0.5	0
						0	1	0.5	0	0
						0	0	0	0	0
ROS1	L2123H	1	1	0	0	1	1	0	0	0		4
ROS1	V1977A	1	0	0	0	1	1	0	0	0.5		3.5
ROS1	L1719I	1	0	0	0	0	0	0	0	1		2
ROS1	P1522Q	0	0	0	0	0	0	0.5	0.5	0.5		1.5
ROS1	G978V	1	0	0	0	0	1	0.5	0	0		5.5
						0	0	0	0	0.5
						1	1	0	0	0.5
PREX2	N125H	1	1	0	0	0	0	0.5	1	0.5		4
ASPM	R1271X	1	1	1	0	2	1	0.5	0	0.5		7
ASPM	R3304Q	1	0	0	0	0	0	0	0	0.5		1.5
ASPM	L3257F	1	0	0	0	1	0	0	0.5	0.5		3
ASPM	R1259K	1	0	0	0	0	0	0.5	0.5	0.5		2.5
POLE	E1241X	1	1	1	0	2	1	0.5	0	0.5		7
POLE	E1554K	1	0	0	0	0	1	0.5	0	0		2.5
POLE	R1355C	0	0	0	0	1	1	0.5	0	0		2.5
POLE	R1297C	0	0	0	0	1	0.5	0.5	0	0		4
						1	0	0.5	0	0.5
POLE	S864C	1	0	0	0	0	0.5	0	0	0		1.5
POLE	S549P	1	0	0	0	0	0	0	0	0		1
POLE	P99L	1	0	0	0	1	1	0.5	0.5	0		7.5
						0	1	0.5	0	0
						1	1	0	0	0
ERBB3	R838Q	1	1	0	0	0	1	0	0	0		3
ERBB3	T618S	1	0	0	0	0	1	0.5	0	1		6
						0	1	0	0	0
						0	1	0.5	0	0
MSH3	I537fs	1	1	1	0	2	0	0	1	0		6
MSH3	E1081K	1	0	0	0	0	1	0.5	0	0		4.5
						0	1	0	0.5	0
						0	0	0	0	0.5
JAK2	H587N	1	1	0	minus 0.5	0	1	0	0	0		2.5
JAK2	N691H	1	0	0	minus 0.5	0	0	0	0	0		0.5
JAK2	R922W	0	0	0	minus 0.5	2	0	0	1	0		2.5
POLQ	S1618X	1	0	1	0	1	1	0.5	0	0		5.5
						0	0	0	0.5	0.5
POLQ	R784C	1	0	0	0	0	1	0	0	0		2.5
						0	0	0.5	0	0
POLQ	L388fs	1	0	0	0	0	1	0.5	0.5	0		3
POLQ	A194G	1	0	0	0	0	0.5	0.5	0.5	0		2.5
POLQ	K83fs	1	0	1	0	2	1	0.5	0	0		5.5
HERC2	T4001M	1	0	0	0	1	0	0	0	1		3
HERC2	A332S	1	0	0	0	0	0	0.5	0	0		1.5
HERC2	D2727H	1	0	0	0	0	0	0	0	0		1
HERC2	V2577I	1	0	0	0	0	1	0.5	0	0		2.5
ERCC4	I706T	1	0	0	0	0	1	0.5	0	0		2.5
ERCC4	V742M	1	0	0	0	0	0	0	0	1		2
ERCC2	R608C	1	0	0	0	0	1	0.5	0	0		2.5
ERCC2	Y536C	1	0	0	0	2	0	0	1	0		4
ERCC2	R523W	1	0	0	0	1	1	0.5	0	0		3.5
ERCC2	R324H	1	0	0	0	0	1	0	0	0		2
ERCC2	R162C	1	0	0	0	2	0	0	0	0		3
FANCD2	Q448X	1	1	1	0	1	0	0	0	0.5		4.5
FANCD2	Q1100fs	1	1	1	0	0	0.5	0	0	0		3.5
PRDM2	N82I	1	0	0	0	0	1	0.5	0	0		2.5
PRDM2	T91S	1	0	0	0	0	1	0.5	0	0		2.5
PRDM2	R217W	1	0	0	0	0	1	0.5	0	0		2.5
PRDM2	R1336C	0	0	0	0	1	0.5	0	0	0		1.5
KMT2C	G2490D	1	0	0	0	2	0	0	1	0.5		5.5
						0	0.5	0	0	0.5
KMT2C	D219Y	1	0	0	0	0	1	0.5	0	0		2.5
RET	V804M	1	1	0	0	0	0.5	0.5	0	0		3
RET	V871I	1	0	0	0	1	0	0.5	0	0		2.5
RET	H926D	1	0	0	0	0	0	0	0.5	0		1.5
RET	E978K	1	0	0	0	0	1	0	0	1		3
LEF1	G134A	0	0	0	0	2	0.5	0	0	0		2.5
LEF1	R89W	1	0	0	0	0	0	0.5	0	0		1.5
LEF1	Y57H	1	0	0	0	1	1	0	1	0		4
FGFR4	R171C	1	0	0	0	0	0	0	0	0		1
FGFR4	R723H	1	0	0	0	1	1	0	0	0		3
FGFR4	R690C	1	0	0	0	0	1	0.5	0	0		4.5
						1	1	0	0	0
PMS1	G58R	1	0	0	0	0	0	0	0	0		1
PMS1	I197N	1	0	0	0	1	0	0	1	0		4.5
						0	0.5	0	0	0
						0	0	0	0	1
POLG	R993C	1	0	0	0	0	0.5	0	0	0		1.5
POLG	R562G	1	0	0	0	0	0.5	0.5	0	0		2
POLG	G531S	1	0	0	0	1	1	0	0	0		3
TET2	E1144K	1	0	0	minus 0.5	0	1	0.5	0	0		2
TET2	R1572W	1	0	0	minus 0.5	0	1	0.5	0	0		2
TET2	P1915T	1	0	0	minus 0.5	0	0	0	0	1		1.5
KMT2D	QQQL3937-3940L	1	0	0	0	0	1	0	0	0		4
						2	0	0	0	0
KMT2D	Q3861QQ	1	0	0	0	0	1	0.5	0	1		6.5
						0	1	0.5	0	0
						0	1	0.5	0	0
CLSPN	NA	0	0	1	0	1	1	0.5	0	0		3.5
						0	0	0	0	0
CLSPN	E995K	1	0	0	0	1	0.5	0	0	1		3.5
CLSPN	K589E	1	0	0	0	1	0	0	0	0		2
CLSPN	Y306C	1	0	0	0	1	0.5	0	0	0		2.5
LRP1B	R1632X	1	1	1	0	1	0	0	0.5	0		4.5
LRP1B	A3469T	0	0	0	0	1	1	0	0	1		6.5
						0	0	0	0.5	0
						2	0	0	1	0
LRP1B	Y3183C	1	0	0	0	0	1	0	0	0		2
LRP1B	G2367E	1	0	0	0	0	0.5	0	0	0		1.5
LRP1B	T1673M	1	0	0	0	0	1	0.5	0	0		2.5
LRP1B	A1260T	1	0	0	0	0	0.5	0	0	0		1.5
CHD1L	W746X	1	1	0	0	0	0	0	0	0.5		2.5
EGFR	S35G	1	0	0	0	0	0	0	0	0		1
EGFR	R831C	1	1	0	0	2	0	0	0	0.5		4.5
MYC	T373I	1	1	0	0	1	0	0	0	0.5		3.5
FANCG	YRQ213-215X	1	1	1	0	0	1	0	0	0		5.5
						0	1	0.5	0	0
CHD4	P180L	1	1	0	0	0	0	0	0	0.5		2.5
BUB1B	P352S	1	0	0	0	0	1	0.5	0	1		3.5
BUB1B	Q964X	1	1	1	0	0	0	0	0	0		3
INO80	R1246Q	1	1	1	0	2	0	0	0	0		5
BLM	W154Wfs	1	1	0	0	0	0	0.5	1	0.5		4
NF1	F1478X	1	1	1	0	1	1	0.5	0	0		5.5
JAK3	S577I	1	0	0	0	0	1	0	0.5	0		2.5
JAK3	R613X	1	1	0	0	0	1	0.5	0	0		3.5
DONSON	F165S	1	1	0	0	1	0	0	0	0		3
U2AF1	Q157P	1	1	0	0	0	0	0	0	0		2
STAG2	NA	1	1	1	0	1	0	0	0.5	0.5		5
RFC4	R114H	1	0	0	0	0	0	0	0	0.5		1.5
RFC4	A91S	1	0	0	0	0	0	0	0.5	0.5		2
APC	S31F	0	0	0	0	0	0	0	0	1		1
APC	E518K	1	0	0	0	0	0.5	0.5	0	1		3
ERCC6	H598R	1	0	0	0	0	0	0.5	1	0.5		3
FANCE	E71K	1	0	0	0	1	0	0	0	0		2
FANCE	S374P	1	0	0	0	0	1	0	0	0.5		2.5
ZEB1	P607L	1	0	0	0	0	0	0	0	0		1
KMT2A	K3181R	0	0	0	0	1	1	0	0	0		2
KMT2A	R3242Q	1	0	0		1	0	0.5	0	1		3.5
MRE11	D653H	0	0	0	0	0	1	0	0	0		1
MRE11	D86N	1	0	0	0	0	1	0.5	0	1		3.5
ERBB4	P1297L	1	1	0	0	0	1	0.5	0	0		3.5
PER1	K650Q	1	0	0	0	0	1	0.5	0	0		2.5
PER1	R326W	1	0	0	0	1	1	0.5	0.5	0		5.5
						0	1	0.5	0	0
PPM1D	R357C	1	0	0	minus 0.5	0	1	0	0	0		1.5
BCL2L12	Y44X	1	0	1	0	1	1	0	0	0		3
						0	0	0	0	0
BCL2L12	R62X	0	0	1	0	1	0.5	0	0	0		2.5
MUTYH	NA	0	0	0	0	0	1	0	0	0		3
						1	0	0	1	0
MTOR	R1090C	1	0	0	0	0	1	0.5	0	1		3.5
ERCC3	G666V	1	0	0	0	0	0	0.5	0.5	0.5		2.5
CDKN1A	Q29P	1	0	0	0	0	0	0	0	0		1
POT1	Y369H	1	0	0	0	1	1	0	0	0		3
WRN	R196H	1	0	0	0	0	1	0.5	0	0		2.5
NDRG1	A84S	0	0	0	0	0	1	0.5	0	0		1.5
RAD23B	QG338-339R	1	0	0	0	0	1	0.5	0	0		2.5
MGMT	R159Q	1	0	0	0	0	0	0	0	0		1
RB1	D856N	1	0	0	0	0	1	0.5	0	0.5		3
BLM	A1124V	1	0	0	0	0	1	0	0	0		2
FANCI	NA	1	0	1	0	1	1	0	0	0		4
MYH11	A1578V	1	0	0	0	1	1	0	0	0.5		3.5
POLD1	G790S	1	0	0	0	0	0.5	0	0	0.5		2
RTEL1	R898C	1	0	0	0	1	1	0	0	1		7
						1	1	0.5	0	0.5
ATRX	E1453del	1	0	0	0	0	1	0.5	0.5	1		4
		MAF exclusion	PPV ranking	LoF ranking	CHIP gene	Age	ISUP GG	PSA	Family history	Somatic hit		RANKING
PREX2	K787E	1	0	0	0	1	0.5	0.5	0	0		9
						0	1	0	0	0
						0	1	0.5	0	0
						0	1	0.5	0	0
						0	1	0	0	0
						0	0.5	0	0	0.5
PREX2	rs150773140 (splice)	1	0	1	0	1	1	0	0	0		12.5
						0	1	0	0.5	1
						0	1	0.5	0	0
						2	0	0	0	0.5
						1	0	0	0.5	0.5
PREX2	R1230W	1	0	0	0	0	0	0.5	0	0		8
						1	1	0	0	0
						0	0	0	0	0
						0	1	0.5	0	1
						0	1	0.5	0.5	0
POLQ	L232I	1	0	0	0	1	0	0	1	0		19
						0	1	0.5	0.5	0
						0	1	0	0	0
						0	1	0.5	0	1
						1	1	0.5	0	0
						1	0	0	0.5	0.5
						0	0.5	0	0	0.5
						1	0	0	0	0.5
						0	0	0.5	0.5	0.5
						1	0	0	0	1
POLG	F749S	1	1	0	0	0	0	0	0	0		9.5
						2	0	0	0	0
						2	0	0	0	0
						0	1	0.5	0	0.5
						0	1	0	0	0.5
CREBBP	Q2204fs	1	0	1	0	1	0	0	0	0		8
						1	0	0	1	0
						1	0.5	0	0	0
						0	0.5	0.5	0.5	0
